# Supplementary material for: Blocking glycine utilization inhibits multiple myeloma progression by disrupting glutathione balance
Source: Nat Commun. 2022 Jul 11;13:4007. doi: 10.1038/s41467-022-31248-w (PMC9273595; doi:10.1038/s41467-022-31248-w)
Supplement: Supplementary file 3 — Supplementary Data 1 [file 41467_2022_31248_MOESM3_ESM.xlsx]

## Sheet: Sheet1
Supplementary Data 1 The VIP, FC, p-value of Metabolites detected in multiple myeloma patient samples via untargeted metabolomics assays
Metabolites	BM Training set			BM Validation set			PB
	VIP	FC	p-value	VIP	FC	p-value	VIP	FC	p-value
1,5-Anhydrosorbitol	1.91291	0.73701	0.082209	1.10161	0.92872	0.80538	0.341625	2.6877	0.0005434
1-Methylhistidine							0.360249	4.8073	0.00010869
2-Hydroxy-3-methylbutyric acid	0.118929	0.962	0.87976	0.25323	1.5807	0.5714	0.0498971	1.5468	0.4888
2-Hydroxybutyric acid	0.639743	1.3473	0.84578	0.608036	0.78451	0.22569	0.356537	1.2029	0.84251
2-Hydroxypyridine	0.0371029	0.97435	0.74571	0.264317	1.1148	0.53645	0.137375	1.2579	0.0092224
2-Phenylglycine	0.101024	1.4724	0.0027533	0.0538909	1.0913	0.98844
3-Indolepropionic acid				0.0197714	0.94774	0.40725	0.364207	0.71074	0.0059574
3-Methyl-2-oxovaleric acid				0.130584	0.84947	0.42401
3-Nitrotyrosine							0.0365476	1.1678	0.52972
3-Oxoalanine	0.0867506	1.1363	0.42227	0.50832	0.59554	0.69542	0.189159	0.54065	0.034399
3-Phosphoglyceric acid	0.0101017	1.0038	0.84578	0.085949	1.1325	0.55176
4-Hydroxy-L-proline	0.0741645	1.0742	0.98276	0.035103	0.59126	0.53245
5-Hydroxylysine				0.0451584	0.86513	0.98844
Allose				0.732004	1.0966	0.59135	0.896086	1.7415	0.0001357
Alpha-ketoisovaleric acid	0.435136	0.78118	0.054614	0.428393	0.80303	0.049353	0.173535	0.62713	8.0369e-05
Alpha-Lactose	0.125936	0.49089	0.034989	0.112294	2.2011	0.049353	0.287793	0.73946	0.0019881
Alpha-Tocopherol	0.00130159	1.0625	0.71316	0.0228927	1.0263	0.94224	0.976126	0.4242	1.7119e-08
Aminomalonic acid	1.31363	2.228	7.5686e-05	0.819733	1.648	0.049353	0.924686	2.388	0.00050884
Arachidonic acid	0.0160356	0.95457	0.55885	0.0686289	0.73785	0.039568	0.0596214	0.89607	0.38545
Behenic acid	0.0660551	0.81542	0.031115	0.0456758	0.86691	0.1834	0.0172299	1.0748	0.40319
Benzoic acid	0.12127	0.72356	0.26701	0.168368	1.2385	0.12362	0.127023	1.3716	0.007458
Beta-Alanine	0.092403	1.1868	0.28649	0.137156	1.3873	0.049353	0.297401	2.1202	3.3795e-05
Caproic acid	0.100911	0.67235	0.018974	0.118282	0.42206	0.13895	0.118171	0.64363	0.0056563
Cellobiose				0.561233	0.2921	0.49486
Cholesterol	0.182849	0.9637	0.58844	0.427894	0.93627	0.6116	0.744964	0.99205	0.52972
Citric acid	2.4752	0.50202	0.082209	1.02458	0.71036	0.58618
Citrulline	0.195469	1.4452	0.043919	0.127198	1.3038	0.10307	0.189379	1.8199	1.3647e-07
Creatine	2.41134	4.8448	0.016657
Creatinine	2.39905	4.8448	0.016657	2.4158	5.0293	0.003437	3.06877	7.1279	9.6304e-08
D-2-Hydroxyglutaric acid	0.192599	2.6251	0.13073	0.0898068	1.6027	0.51348	0.244849	2.2629	6.0365e-06
Decanoylcarnitine	0.10569	0.53752	0.054614	0.0355654	0.80263	0.17378	0.0270284	0.94123	0.21026
D-Fructose	0.0319494	0.952	0.94832	0.14095	1.2312	0.44117	0.276552	1.7433	0.024892
D-Galactose	0.900504	0.83641	0.32818	1.01297	1.1005	0.96533	2.82687	0.83029	0.07128
D-Glucose	0.386919	0.98313	0.98276	2.09794	0.8556	0.34412	2.22393	0.95211	0.49887
D-Glucuronic acid	0.900183	0.25523	0.16864	0.304185	2.2486	0.27428	1.07021	4.7006	0.00022451
Dimethylglycine	0.118363	0.77225	0.68112	0.103857	0.83122	0.717	0.61074	1.3136	0.0089225
D-Maltose	0.310226	0.475	0.18288	1.3655	0.24486	0.44117	0.495488	5.8447	4.0042e-10
D-Mannose	1.23086	0.78969	0.13073	0.914653	1.1175	0.37489	0.71473	1.2544	0.068757
Docosahexaenoic acid	0.0391419	0.78181	0.067299	0.0880943	0.58719	0.0027625	0.214485	0.46513	4.4429e-09
Dodecanoic acid	0.3825	0.4007	4.3801e-05	0.0350729	0.92737	0.024737	0.142294	0.72991	0.0013125
Dopamine	0.298827	1.5949	0.81207				0.170262	0.61049	0.26091
D-Tagatose	1.38265	0.34164	0.68112	0.534982	1.5858	0.31497	0.50063	1.4364	0.068757
D-Threitol	0.281155	2.1546	0.15521	0.374183	3.7426	0.0019681	0.564671	4.0564	5.4574e-05
D-Xylose							0.275983	1.8873	0.013309
Edetic Acid				0.307531	0.98291	0.94224	0.120453	1.1302	0.4401
D-Xylose	0.0677149	1.2747	0.35037
Erythritol	1.05698	6.4248	7.988e-07	0.802977	2.7202	0.00057057	1.20463	4.2314	1.8011e-06
Ethanolamine	0.437802	1.0689	0.44797
Fumaric acid	0.211449	1.1919	0.060692	0.10466	0.90206	0.59135	0.0784182	0.98317	0.99366
Galactonic acid	0.422444	1.9463	0.0096158	0.568494	3.076	0.00021409	0.606557	3.2336	2.4027e-07
Gluconolactone	0.255016	0.72201	0.94832	0.479845	1.4271	0.074785	0.181489	1.5616	0.0034971
Glucose 6-phosphate	0.129073	2.651	0.94832	0.0776127	1.6495	0.069946
Glutaric acid	0.0124778	0.95297	0.58844				0.0566363	1.1565	0.72056
Glyceraldehyde	0.00537715	1.4415	0.39743
Glyceric acid	0.246203	1.2031	0.4745	0.533174	2.1925	0.016233	0.273343	1.4135	0.0015714
Glycerol	1.16827	0.80929	0.23073	1.32375	1.3775	0.63215	0.947753	0.841	0.35972
Glycerol 3-phosphate	0.349514	2.0328	0.099577	0.224912	1.5646	0.37489	0.107431	0.80154	0.012508
Glycine	3.17285	1.3635	0.043919	5.44229	1.8438	0.0038253	3.69107	1.5852	0.0022317
Glycolic acid	0.539578	0.72237	0.02781	0.493329	1.4734	0.042635	0.292568	1.1767	0.04205
Heptadecanoic acid	0.374956	0.45103	7.988e-07	0.292181	0.52296	0.00065102	0.258389	0.71386	0.00066035
Hexanoylcarnitine							0.0924177	1.3051	0.29648
Homocysteine	0.0598227	0.60874	0.42227				0.0101709	0.97649	0.94298
Homogentisic acid	1.10574	2.0239	0.074461
Hydroxyphenyllactic acid	0.348994	2.2063	0.00091995	0.210671	1.8854	0.0013822
Hydroxypropionic acid	0.588573	1.4149	0.55885
Hypotaurine	0.000603214	0.96878	0.58844
Hypoxanthine	0.187871	2.3764	0.21391
Iminodiacetic acid	1.71088	1.2895	0.0096158	0.927989	1.2805	0.19339	1.89511	1.3676	3.4572e-06
Indoleacetic acid				0.392147	0.40193	0.012435
Inosine	0.114386	1.5061	0.16864	0.084022	1.5558	0.89624	0.230123	0.77835	0.045483
Isocitric acid	1.63514	0.64288	0.082209	2.95343	0.52607	0.038031	0.542969	0.87155	0.0022317
Ketoleucine	0.108523	0.69044	0.027603	0.0238242	0.93057	0.6116	0.48904	0.85333	0.098889
L-2-Amino-3-(1-pyrazolyl)propanoic acid							0.679042	0.4532	0.004344
L-Alanine	2.63094	1.4641	0.024424	0.765871	1.1855	0.17378	0.473214	1.0227	0.87998
L-Alloisoleucine	0.591041	1.2827	0.043919	0.0566917	1.0277	0.80538	0.468199	1.149	0.47584
L-Alpha-aminobutyric acid	0.4775	1.6097	0.26701	0.324845	0.85877	0.96533
L-Arabinose	0.407102	1.8025	4.3801e-05	0.0512264	0.91701	0.76081
L-Arabitol	0.725301	3.2933	1.2914e-05	0.931491	3.5191	8.799e-08	0.900413	3.1243	1.0826e-07
L-Arginine	0.537039	1.4809	0.0096158	0.451741	1.5036	0.069946	0.430626	1.4822	0.040416
L-Asparagine	0.200514	1.3113	0.082209	0.176691	1.2902	0.16453	0.0672564	0.94838	0.26091
L-Aspartic acid	1.39217	4.3222	0.00049972	0.968195	3.0135	0.0030836	0.378562	2.1665	0.0010929
L-Cysteine	0.235813	1.1836	0.50185	0.110383	1.3192	0.11645	0.0297166	0.9921	0.46898
L-Cystine	0.740186	1.9023	0.012729	0.447406	2.0465	0.096838	0.809975	2.2757	7.4447e-05
L-GLUTAMIC				0.0105774	0.89551	0.3593
L-Glutamic acid	1.31902	2.1531	0.031115	1.18393	2.3891	0.016233	0.0336386	0.99908	0.25416
L-Glutamine	1.51438	0.84403	0.067299	2.41556	0.7731	0.13895	1.59072	0.84662	0.038835
L-Homoserine	0.133597	0.86325	0.44797	0.498996	0.71874	0.033975
Linoleic acid	1.49378	0.44863	0.00025875	1.80982	0.40692	3.0215e-05	0.945182	0.58296	0.000146
L-Isoleucine				0.0121533	0.97978	0.94224	0.159744	1.0417	0.82249
L-Lactic acid	0.963289	0.88203	0.55885	0.992537	1.0783	0.69542	0.800112	1.2783	0.11883
L-Leucine	0.250536	0.96779	0.71316	0.508503	0.88935	0.16453	0.201145	0.86249	0.26778
L-Lysine	1.09998	1.1388	0.20197	1.08547	0.89735	0.20377	1.96075	0.7807	0.0015714
L-Methionine	1.02945	1.8912	4.46e-06	0.35249	1.2743	0.1096	0.241823	1.2462	0.0093719
L-Norleucine				0.604796	0.75313	0.63215
L-Phenylalanine	1.63075	1.7421	3.2884e-05	0.490806	1.2383	0.12362	0.720697	1.3065	0.047285
L-Pipecolic acid	0.654245	0.60495	0.16864	0.054985	1.7402	0.3593	0.409829	0.70385	0.16213
L-Proline	3.12166	1.787	9.8319e-05	1.56105	1.5001	0.020971	1.81774	1.6726	0.000146
L-Serine	1.02524	1.3668	0.09057	0.255297	1.1256	0.8279	0.260219	1.0135	0.98098
L-Sorbose	0.441613	0.26463	0.30688	0.2175	1.2993	0.34412	0.151936	1.2759	0.40319
L-Threonine	0.531059	1.226	0.30688	0.999693	0.73011	0.049353	0.737159	0.84136	0.040416
L-Tryptophan	0.247794	1.0481	0.74571	0.724791	0.76678	0.069946	1.99172	0.60801	1.9205e-07
L-Tyrosine	2.75092	1.789	0.00049972	0.929282	0.8739	0.45869	1.47921	0.79976	0.0012353
L-Valine	1.31522	1.2564	0.016657	1.9188	0.72451	0.033975	1.05835	0.81939	0.088027
Maleic acid	0.171311	1.1329	0.28649	0.0550847	1.0758	0.51348	0.693946	3.2428	0.52972
Malic acid	0.398076	1.2387	0.64962	0.189026	1.2734	0.5714	0.0738327	0.88087	0.037306
Mannitol	0.877484	0.44372	0.44797	1.62786	7.9813	0.002471	1.5479	5.0585	1.0337e-05
Methylcysteine	0.0762726	1.3494	0.074461	0.00230632	0.99202	0.85057	0.121896	0.81388	0.043739
Methylmalonic acid	0.0486134	0.85176	0.11963
MG182	0.0621749	1.1732	0.4745	0.0554866	1.3881	0.13895	0.0275854	1.1993	0.03875
Myristic acid	0.736389	0.35427	6.457e-06	0.327573	0.57651	0.0038253	0.493731	0.54573	6.6114e-06
N-Acetyl-L-aspartic acid	0.535581	1.7636	0.15521	1.08883	4.4103	0.0010831	0.392159	3.6782	9.3542e-05
Oleic acid	1.8105	0.10192	0.067299	1.12097	0.30675	0.031434	0.328448	0.56212	0.0017687
O-Phosphoethanolamine	0.530807	1.4603	0.71316	0.0351258	0.94429	0.21453	0.0841104	1.1578	0.72056
Ornithine	2.53643	1.8182	0.00091995	3.12018	1.6783	0.033975	2.73386	0.61541	0.00025104
Oxalic acid	0.259443	0.87076	0.71316	1.00152	0.75859	0.55176	2.49791	0.4431	0.0084921
Oxoglutaric acid	0.0713932	0.99398	0.21391	0.0132824	1.1182	0.34412	0.0124062	0.8221	5.9019e-05
Palmitic acid	3.86794	0.47367	7.5686e-05	4.34478	0.47956	0.00033003	3.19704	0.55741	1.94e-06
Palmitoleic acid	0.635544	0.33661	0.0052869	0.109818	0.68305	0.039568	0.458065	0.57084	5.0241e-06
Pantothenic acid	0.103381	0.68414	0.58844
Pelargonic acid				0.00907332	0.96598	0.78301	0.0835926	1.6483	0.0089225
Petroselinic acid	3.46353	0.428	2.4363e-05	3.55729	0.42698	0.00095624	3.51435	0.38101	6.7469e-08
Phosphoenolpyruvic acid							0.0121931	1.0191	0.60524
Phenylpyruvic acid	0.0567509	1.5082	0.23073
Phosphate	0.357159	0.99522	0.87976
Pipecolic acid				0.175291	1.2726	0.53245
Pyroglutamic acid	2.10494	1.2172	0.13073	0.298263	0.98304	0.717	1.60614	0.83446	0.0026476
Pyrophosphate	0.123079	0.77446	0.23073	0.732889	0.5619	0.022789	0.227556	1.5332	0.34318
Pyrrole-2-carboxylic acid							0.00184382	1.0448	0.29648
Pyruvic acid	0.236221	0.92572	0.68112	0.599501	0.80356	0.80538	1.4785	0.48284	3.2366e-08
Rhamnose	0.345945	1.7086	0.014581	0.370406	1.7991	0.0012246	0.177166	1.2507	0.026795
Ribonolactone	0.0849507	1.1641	0.35037	0.113867	1.5099	0.016233	0.468179	4.7033	3.0206e-12
Sarcosine	0.0994531	1.405	0.10925
Spermidine	0.108834	1.5582	0.94832	0.0877315	1.6347	0.55176
Sorbitol							0.0909642	0.95797	0.84251
Stearic acid	2.41004	0.51083	0.00020516	2.11125	0.50047	0.00011637	1.98341	0.58975	1.0528e-05
Succinic acid	1.16893	1.5618	0.082209				1.08295	1.7958	0.55081
Sucrose	0.168731	0.33159	0.043919	0.0703203	2.336	0.80538	0.467413	8.8008	0.0089225
Tetracosanoic acid	0.0035984	1.016	1				0.00255513	1.1323	0.30395
Threonic acid	0.718513	3.064	0.0013487	0.750233	3.8508	0.0019681	1.23542	4.2965	3.7279e-07
Tryptamine	0.174508	0.74511	0.039247	0.0809733	0.88467	0.5761	0.113731	0.86419	0.59416
Uracil	0.0243554	0.66555	0.58844	0.0746986	1.6674	0.76081	0.0467612	1.5129	3.3795e-05
Urea	1.30977	0.92854	0.61871	0.727039	1.7168	0.94224
Uric acid							0.701607	1.211	0.07128
Uridine	0.195366	2.3416	0.32818	2.27055	1.4269	0.074785	0.0779164	0.73554	0.0036937
BM, bone marrow; PB, peripheral blood; VIP, variable importance in projection; FC, fold change
VIP values were analyzed by using SIMCA-P 14.1 software, FCs and p values were analyzed with unpaired two-sided nonparametric t-test by using MetaboAnalyst 5.0
