# Supplementary material for: Blocking glycine utilization inhibits multiple myeloma progression by disrupting glutathione balance
Source: Nat Commun. 2022 Jul 11;13:4007. doi: 10.1038/s41467-022-31248-w (PMC9273595; doi:10.1038/s41467-022-31248-w)
Supplement: Supplementary file 4 — Supplementary Data 2 [file 41467_2022_31248_MOESM4_ESM.xlsx]

## Sheet: Sheet1
Supplementary Data 2 The VIP, FC, p-value of differential metabolites between multiple myeloma patients and healthy donors
Metabolites	BM training set			BM validation set			PB
	VIP	FC	p-value	VIP	FC	p-value	VIP	FC	p-value
Glycine	3.17285	1.3635	0.043919	5.44229	1.8438	0.0038253	3.69107	1.5852	0.0022317
L-Proline	3.12166	1.787	9.8319e-05	1.56105	1.5001	0.020971	1.81774	1.6726	0.000146
L-Glutamic acid	1.31902	2.1531	0.031115	1.18393	2.3891	0.016233	0.0336386	0.99908	0.25416
L-Valine	1.31522	1.2564	0.016657	1.9188	0.72451	0.033975	1.05835	0.81939	0.088027
Ornithine	2.53643	1.8182	0.00091995	3.12018	1.6783	0.033975	2.73386	0.61541	0.00025104
Creatinine	2.39905	4.8448	0.016657	2.4158	5.0293	0.003437	3.06877	7.1279	< 0.0001
Stearic acid	2.41004	0.51083	0.00020516	2.11125	0.50047	0.00011637	1.98341	0.58975	< 0.0001
Palmitic acid	3.86794	0.47367	7.5686e-05	4.34478	0.47956	0.00033003	3.19704	0.55741	< 0.0001
Petroselinic acid	3.46353	0.428	< 0.0001	3.55729	0.42698	0.00095624	3.51435	0.38101	< 0.0001
Linoleic acid	1.49378	0.44863	0.00025875	1.80982	0.40692	< 0.0001	0.945182	0.58296	0.000146
BM, bone marrow; PB, peripheral blood; VIP, variable importance in projection; FC, fold change.
VIP values were analyzed by using SIMCA-P 14.1 software, FCs and p values were analyzed with unpaired two-sided nonparametric t-test by using MetaboAnalyst 5.0
