# Supplementary material for: Blocking glycine utilization inhibits multiple myeloma progression by disrupting glutathione balance
Source: Nat Commun. 2022 Jul 11;13:4007. doi: 10.1038/s41467-022-31248-w (PMC9273595; doi:10.1038/s41467-022-31248-w)
Supplement: Supplementary file 5 — Supplementary Data 3 [file 41467_2022_31248_MOESM5_ESM.xlsx]

## Sheet: Sheet1
Supplementary Data 3 Differential genes between ARP1 cells cultured with or without glycine for 24 hours
Ensembl ID	hgnc_symbol	glycine_0mg_24h	glycine_10mg_24h	baseMean	log2FoldChange	p-value	padj
ENST00000616174.1	NAA50	0	5252.89	2626.45	27.3574	8.9e-10	4.6e-07
ENST00000629399.2	MDN1	0	4155.28	2077.64	27.0304	1.09e-09	5.33e-07
ENST00000389045.7	TRIP12	0	3290.55	1645.27	26.6993	1.35e-09	6.2e-07
ENST00000379097.7	TPD52	0	2621.78	1310.89	26.3853	1.64e-09	6.96e-07
ENST00000527323.5	CAPN1	0	3019.26	1509.63	26.2139	2.43e-09	8.83e-07
ENST00000644629.1	OPA1	0	2025.22	1012.61	26.0253	2.06e-09	8e-07
ENST00000563778.5	CORO1A	0	2445.77	1222.88	25.9468	2.82e-09	9.48e-07
ENST00000422769.6	PPP2R5E	0	1775.45	887.725	25.8437	8.81e-14	1.56e-10
ENST00000278756.7	APLP2	0	1769.78	884.888	25.8396	2.32e-09	8.75e-07
ENST00000328046.8	KLHL15	0	1730.17	865.087	25.8016	2.39e-09	8.83e-07
ENST00000475622.5	LPCAT1	0	2290.58	1145.29	25.7909	3.28e-09	1.04e-06
ENST00000456827.5	LIPA	0	1704.06	852.028	25.7515	2.53e-09	8.92e-07
ENST00000618123.4	CNOT6	0	1664.39	832.196	25.7126	2.6e-09	9.02e-07
ENST00000407653.1	GNA12	0	1455.42	727.712	25.5669	2.77e-09	9.4e-07
ENST00000458464.3	ARMC1	0	1433.15	716.574	25.5452	2.81e-09	9.47e-07
ENST00000513628.5	HSD17B4	0	1404.1	702.049	25.5157	2.87e-09	9.59e-07
ENST00000617770.4	ALOX5AP	0	1370.38	685.192	25.4828	2.93e-09	9.75e-07
ENST00000359544.2	UBAP1	0	1304.94	652.469	25.3881	3.18e-09	1.03e-06
ENST00000389993.7	PSME4	0	1271.76	635.882	25.3794	3.13e-09	1.02e-06
ENST00000524657.1	KDM2A	0	1448.72	724.36	25.3612	3.69e-09	1.09e-06
ENST00000306726.6	PTPN9	0	1556.31	778.154	25.3032	4.31e-09	1.22e-06
ENST00000545718.2	SCAP	0	1200.48	600.239	25.2974	3.31e-09	1.04e-06
ENST00000518022.5	CDK16	0	1190.91	595.453	25.2868	3.34e-09	1.05e-06
ENST00000640853.1	LPP	0	1189.91	594.957	25.2847	3.34e-09	1.05e-06
ENST00000598840.5	SAE1	0	1129.43	564.713	25.2101	3.52e-09	1.08e-06
ENST00000617535.4	TACC3	0	1066.96	533.478	25.1339	3.7e-09	1.09e-06
ENST00000539317.2	SMAP2	0	1056.54	528.272	25.1201	3.73e-09	1.1e-06
ENST00000478730.6	ORAI2	0	1381.79	690.894	24.8606	7.07e-09	1.67e-06
ENST00000360998.3	STRBP	0	1797.99	898.997	24.7967	8.52e-13	1.15e-09
ENST00000599395.5	KHSRP	0	817.57	408.785	24.7587	4.8e-09	1.32e-06
ENST00000461133.7	CLASP2	0	803.192	401.596	24.7374	4.86e-09	1.33e-06
ENST00000320602.11	ZDHHC8	0	792.78	396.39	24.7191	4.93e-09	1.34e-06
ENST00000558777.5	RMDN3	0	780.682	390.341	24.6965	5e-09	1.35e-06
ENST00000545879.5	ARMT1	0	775.236	387.618	24.6865	5.04e-09	1.36e-06
ENST00000370857.7	MBNL3	0	735.763	367.882	24.6157	5.3e-09	1.4e-06
ENST00000593119.5	LONP1	0	719.792	359.896	24.5836	5.42e-09	1.41e-06
ENST00000543982.5	XRCC1	0	697.02	348.51	24.5348	5.63e-09	1.44e-06
ENST00000228425.10	PPFIBP1	0	766.007	383.003	24.5217	6.3e-09	1.54e-06
ENST00000460683.1	PARP14	0	681.721	340.861	24.5094	5.73e-09	1.45e-06
ENST00000481941.5	DHX36	0	1258.33	629.167	24.4362	1.16e-08	2.26e-06
ENST00000595033.5	FCHO1	0	647.02	323.51	24.4359	6.04e-09	1.5e-06
ENST00000354958.6	PLEC	0	627.184	313.592	24.3905	6.26e-09	1.54e-06
ENST00000265149.9	TET2	0	605.864	302.932	24.3444	6.47e-09	1.56e-06
ENST00000448246.1	SP4	0	670.782	335.391	24.3161	7.4e-09	1.73e-06
ENST00000407142.5	PPM1F	0	662.367	331.183	24.3023	7.46e-09	1.73e-06
ENST00000542879.5	ZEB1	0	1607.9	803.949	24.2829	1.8e-08	3.06e-06
ENST00000637787.1	LCORL	0	568.679	284.34	24.2564	6.91e-09	1.66e-06
ENST00000467910.5	SURF4	0	566.328	283.164	24.2503	6.93e-09	1.66e-06
ENST00000367380.9	PCMT1	0	544.052	272.026	24.1946	7.24e-09	1.71e-06
ENST00000565324.5	SMG1	0	534.646	267.323	24.17	7.38e-09	1.73e-06
ENST00000646596.1	SLC19A2	0	520.785	260.392	24.1316	7.61e-09	1.74e-06
ENST00000319432.9	CCDC93	0	519.1	259.55	24.1284	7.63e-09	1.74e-06
ENST00000489960.5	TPRA1	0	493.062	246.531	24.0568	8.06e-09	1.81e-06
ENST00000647224.1	EPS8	0	490.092	245.046	24.0493	8.1e-09	1.82e-06
ENST00000454575.6	DOCK7	0	854.259	427.129	24.0074	1.44e-08	2.58e-06
ENST00000449375.1	RETSAT	0	470.016	235.008	23.9895	8.52e-09	1.87e-06
ENST00000360666.6	ATG5	0	458.117	229.058	23.9542	8.76e-09	1.9e-06
ENST00000477256.5	EIF3L	0	451.479	225.739	23.9297	8.94e-09	1.93e-06
ENST00000641703.1	PNPO	0	441.755	220.878	23.9018	9.15e-09	1.95e-06
ENST00000407585.5	PACSIN2	0	427.717	213.858	23.8593	9.44e-09	2e-06
ENST00000614697.4	ZBTB14	0	426.231	213.116	23.8548	9.47e-09	2.01e-06
ENST00000397167.5	SFMBT2	0	1088.1	544.052	23.8537	2.22e-08	3.62e-06
ENST00000644352.1	CHD4	0	421.776	210.888	23.8402	9.59e-09	2.02e-06
ENST00000396432.6	ARHGAP21	0	809.141	404.571	23.7772	1.87e-08	3.16e-06
ENST00000488683.1	CLIC4	0	400.108	200.054	23.7669	1.02e-08	2.1e-06
ENST00000372023.7	ZMYND8	0	683.209	341.604	23.7666	1.63e-08	2.8e-06
ENST00000533213.6	ABLIM1	0	398.621	199.311	23.7483	1.04e-08	2.12e-06
ENST00000521777.5	INTS9	0	389.598	194.799	23.7285	1.05e-08	2.12e-06
ENST00000373603.5	NEK6	0	381.678	190.839	23.6985	1.08e-08	2.16e-06
ENST00000600718.5	SHKBP1	0	382.756	191.378	23.6905	1.1e-08	2.17e-06
ENST00000406263.5	CDK14	0	727.83	363.915	23.6731	1.96e-08	3.26e-06
ENST00000485775.5	STRIP1	0	354.945	177.473	23.6001	1.17e-08	2.29e-06
ENST00000460371.5	ARL13B	0	372.84	186.42	23.5789	1.26e-08	2.37e-06
ENST00000528099.5	C11orf54	0	343.092	171.546	23.5519	1.23e-08	2.33e-06
ENST00000433803.1	EHD1	0	342.569	171.285	23.5467	1.23e-08	2.34e-06
ENST00000643188.1	GSS	0	204	102	23.53	9.04e-09	1.94e-06
ENST00000640360.1	SLC35A3	0	335.144	167.572	23.5199	1.26e-08	2.37e-06
ENST00000519108.5	HDAC2	0	318.798	159.399	23.4505	1.34e-08	2.49e-06
ENST00000332592.7	DCUN1D2	0	317.806	158.903	23.4434	1.35e-08	2.49e-06
ENST00000408919.7	SH3BP5	0	317.322	158.661	23.4399	1.36e-08	2.49e-06
ENST00000645039.1	DYNC1H1	0	316.319	158.159	23.4396	1.36e-08	2.49e-06
ENST00000504621.1	KIF20A	0	302.966	151.483	23.3796	1.43e-08	2.57e-06
ENST00000543579.5	TCF12	0	297.974	148.987	23.3565	1.46e-08	2.62e-06
ENST00000542335.5	PDE1B	0	296.035	148.018	23.3471	1.47e-08	2.63e-06
ENST00000622892.4	PSME3	0	308.882	154.441	23.2999	1.63e-08	2.8e-06
ENST00000295748.7	AZI2	0	283.659	141.83	23.2845	1.57e-08	2.75e-06
ENST00000375305.5	FANCC	0	279.134	139.567	23.2653	1.59e-08	2.79e-06
ENST00000525542.5	PAK1	0	279.204	139.602	23.2622	1.6e-08	2.79e-06
ENST00000455445.6	MLH1	0	277.719	138.859	23.257	1.6e-08	2.79e-06
ENST00000383056.7	TPGS2	0	276.729	138.364	23.2505	1.62e-08	2.8e-06
ENST00000405154.6	RASSF8	0	275.167	137.584	23.2454	1.62e-08	2.8e-06
ENST00000456845.6	TM2D2	0	275.167	137.584	23.2454	1.62e-08	2.8e-06
ENST00000522566.5	FZD6	0	272.768	136.384	23.2322	1.64e-08	2.82e-06
ENST00000367925.5	UAP1	0	276.234	138.117	23.1725	1.8e-08	3.06e-06
ENST00000474839.5	SKIV2L	0	246.531	123.266	23.0902	1.89e-08	3.18e-06
ENST00000521512.5	ANXA6	0	246.036	123.018	23.0877	1.89e-08	3.18e-06
ENST00000543468.5	EPS8	0	236	118	23.0311	2.01e-08	3.33e-06
ENST00000483824.5	MFSD2A	0	235.504	117.752	23.0279	2.01e-08	3.33e-06
ENST00000506154.1	NEDD4	0	235.145	117.573	23.0254	2.01e-08	3.33e-06
ENST00000535302.6	SPG11	0	231.042	115.521	22.9986	2.08e-08	3.41e-06
ENST00000514372.5	ATP8A1	0	229.554	114.777	22.9881	2.1e-08	3.44e-06
ENST00000582330.1	TMEM104	0	220.294	110.147	22.9344	2.21e-08	3.62e-06
ENST00000549775.5	RNASEK-C17orf49	0	219.142	109.571	22.9236	2.24e-08	3.65e-06
ENST00000642811.1	TSC1	0	218.151	109.075	22.9224	2.24e-08	3.65e-06
ENST00000319518.12	CPNE7	0	217.655	108.828	22.9178	2.26e-08	3.65e-06
ENST00000379672.9	ARHGAP44	0	214.184	107.092	22.8966	2.31e-08	3.73e-06
ENST00000356448.8	ARHGEF26	0	209.226	104.613	22.864	2.39e-08	3.84e-06
ENST00000494740.5	PI4KAP2	0	204.948	102.474	22.8353	2.46e-08	3.94e-06
ENST00000395270.5	POM121	0	458.904	229.452	22.828	4.19e-08	6.12e-06
ENST00000617428.2	ARHGEF18	0	205.26	102.63	22.827	2.49e-08	3.98e-06
ENST00000423956.5	RAD50	0	458.612	229.306	22.814	4.27e-08	6.2e-06
ENST00000506750.5	MTREX	0	197.327	98.6637	22.7822	2.61e-08	4.14e-06
ENST00000519974.5	RPL26L1	0	195.047	97.5233	22.7658	2.65e-08	4.2e-06
ENST00000464646.1	RPP40	0	189.601	94.8006	22.7257	2.77e-08	4.37e-06
ENST00000533792.5	PPFIBP2	0	189.89	94.9452	22.7232	2.79e-08	4.38e-06
ENST00000552240.6	PRICKLE1	0	189.89	94.9452	22.7232	2.79e-08	4.38e-06
ENST00000351424.8	TPD52L2	0	188.611	94.3056	22.7187	2.79e-08	4.38e-06
ENST00000337414.8	ARHGAP6	0	188.116	94.0581	22.712	2.82e-08	4.4e-06
ENST00000594665.1	ARHGEF18	0	186.42	93.2099	22.7034	2.85e-08	4.44e-06
ENST00000414542.6	BLCAP	0	185.924	92.962	22.6963	2.87e-08	4.47e-06
ENST00000562319.5	FBXL19	0	180.47	90.2351	22.658	3e-08	4.63e-06
ENST00000626493.1	KIF1BP	0	179.479	89.7393	22.6508	3.02e-08	4.66e-06
ENST00000264128.13	SLC25A24	0	178.71	89.3551	22.6423	3.05e-08	4.69e-06
ENST00000429774.6	ATXN3	0	178.215	89.1076	22.6389	3.06e-08	4.7e-06
ENST00000356742.9	HVCN1	0	177.991	88.9956	22.6374	3.07e-08	4.7e-06
ENST00000528586.1	C2CD2L	0	176.504	88.2519	22.6269	3.1e-08	4.75e-06
ENST00000430412.5	SLC39A10	0	304.42	152.21	22.601	4.25e-08	6.18e-06
ENST00000454404.6	RASGRP4	0	169.304	84.6522	22.5696	3.31e-08	5.04e-06
ENST00000451521.6	CCHCR1	0	169.563	84.7813	22.5634	3.35e-08	5.08e-06
ENST00000379174.7	KIF24	0	168.314	84.1572	22.5564	3.37e-08	5.1e-06
ENST00000303025.10	ARHGAP6	0	167.324	83.6622	22.5485	3.4e-08	5.13e-06
ENST00000613924.1	SPRYD7	0	167.324	83.6622	22.5485	3.4e-08	5.13e-06
ENST00000392955.7	ABLIM1	0	164.605	82.3023	22.5304	3.47e-08	5.23e-06
ENST00000447894.6	AFDN	0	164.354	82.177	22.5256	3.49e-08	5.23e-06
ENST00000537508.5	SLC3A2	0	162.622	81.3108	22.5096	3.56e-08	5.33e-06
ENST00000645306.1	CTCF	0	159.647	79.8234	22.4827	3.68e-08	5.47e-06
ENST00000568423.5	SCAMP5	0	159.404	79.7018	22.4797	3.69e-08	5.47e-06
ENST00000373984.7	ZMYM3	0	158.414	79.2068	22.4763	3.7e-08	5.47e-06
ENST00000498875.6	KLHL8	0	158.414	79.2068	22.4763	3.7e-08	5.47e-06
ENST00000488080.5	CHN1	0	157.423	78.7117	22.4684	3.74e-08	5.51e-06
ENST00000527990.6	DNHD1	0	156.928	78.4642	22.4607	3.77e-08	5.56e-06
ENST00000456172.5	ZNF322	0	156.176	78.0881	22.4573	3.79e-08	5.58e-06
ENST00000347275.9	ZNF644	0	291.085	145.542	22.4499	5.07e-08	7.26e-06
ENST00000645927.1	CTNNB1	0	153.958	76.9791	22.4368	3.88e-08	5.7e-06
ENST00000548221.5	NCKAP1L	0	287.125	143.562	22.4031	5.36e-08	7.61e-06
ENST00000413350.5	DYNC1LI1	0	216.663	108.332	22.277	5.47e-08	7.76e-06
ENST00000531066.5	PLEKHA7	0	152.473	76.2365	22.2475	5.03e-08	7.21e-06
ENST00000307954.12	FNIP1	0	216.829	108.414	22.2182	5.92e-08	8.34e-06
ENST00000448461.5	ZNF589	0	252.472	126.236	22.1799	6.74e-08	9.46e-06
ENST00000262861.8	SIPA1L2	0	195.84	97.92	22.0445	7.2e-08	1e-05
ENST00000371994.8	MINPP1	0	266.243	133.122	22.011	8.73e-08	1.2e-05
ENST00000406686.7	SLC22A23	0	264.756	132.378	22.008	8.74e-08	1.2e-05
ENST00000448733.3	TPD52	0	154.193	77.0965	21.8638	8.54e-08	1.18e-05
ENST00000395557.4	CCDC112	0	191.874	95.9368	21.7673	1.04e-07	1.41e-05
ENST00000561078.5	SPG21	0	236.63	118.315	21.6899	1.26e-07	1.68e-05
ENST00000556508.5	CEP170B	0	244.428	122.214	21.6729	1.31e-07	1.74e-05
ENST00000644362.1	PGK1	0	4352.95	2176.47	14.5322	1.34e-16	5.39e-13
ENST00000568530.5	PDPR	0	4017.45	2008.73	14.4165	2.12e-16	7.51e-13
ENST00000616917.4	ANP32E	1	16955.2	8478.09	14.0507	5.71e-24	1.25e-19
ENST00000592528.5	PLIN3	0	2571.13	1285.56	13.7726	1.66e-14	3.35e-11
ENST00000445387.5	SETD2	0	2246.69	1123.35	13.578	1.08e-14	2.23e-11
ENST00000645567.1	TASOR2	0.498745	5830.58	2915.54	13.5124	0.000362958	0.0209857
ENST00000278823.6	MTA2	0.998745	10050.7	5025.86	13.2968	7.72e-25	2.88e-20
ENST00000369530.5	CSDE1	0.5	4753.21	2376.85	13.215	0.000451015	0.0250285
ENST00000464253.5	DNAJC2	0	1671.82	835.911	13.1517	2.95e-13	4.68e-10
ENST00000397954.6	NA	0	1623.25	811.623	13.109	6.17e-05	0.00453798
ENST00000617164.4	BARD1	0	1472.83	736.414	12.9688	7.55e-12	7.6e-09
ENST00000438011.5	APEH	0	1351.47	675.734	12.8447	7.6e-05	0.00543375
ENST00000485161.5	RABL3	0	1321.33	660.663	12.8122	3.5e-13	5.33e-10
ENST00000409750.5	RGPD8	0	1293.57	646.787	12.7816	3.93e-13	5.86e-10
ENST00000312413.10	CLCN6	0	1243.5	621.748	12.7246	4.88e-13	7.14e-10
ENST00000428386.5	SLC4A7	0	1224.95	612.474	12.703	2.59e-12	3.02e-09
ENST00000494302.5	ARHGAP4	0.5	3314.48	1657.49	12.6962	5.51e-14	1.03e-10
ENST00000452157.5	MIER3	0	1199.61	599.804	12.6728	8.75e-12	8.69e-09
ENST00000639364.1	GLDC	0	1175.79	587.893	12.6438	1.04e-06	0.000115869
ENST00000379716.5	SH3KBP1	0	1149.32	574.659	12.611	9.08e-13	1.21e-09
ENST00000414986.5	RRP12	0	1146.37	573.183	12.6073	8.51e-13	1.15e-09
ENST00000421431.1	UBL4A	0	1136.07	568.037	12.5943	1.09e-12	1.35e-09
ENST00000552961.5	KIF21A	0	1133.73	566.863	12.5913	3.91e-12	4.16e-09
ENST00000632315.1	SVIL	0	1103.28	551.642	12.5521	1.04e-12	1.32e-09
ENST00000557529.1	SHMT2	0	1040.37	520.184	12.4673	1.5e-12	1.78e-09
ENST00000545708.5	MTF2	0	959.656	479.828	12.3508	1.45e-08	2.59e-06
ENST00000366353.8	DPF3	0	941.197	470.598	12.3228	9.46e-10	4.8e-07
ENST00000543771.5	KDM4C	0	938.845	469.423	12.3192	2.92e-12	3.25e-09
ENST00000525239.5	WDR74	0	856.742	428.371	12.1872	2.24e-11	1.92e-08
ENST00000409777.5	CUL3	0	837.613	418.807	12.1545	0.000181907	0.0116872
ENST00000474524.5	MED12L	0	816.425	408.212	12.1176	7e-12	7.14e-09
ENST00000414306.5	SBDS	0	802.639	401.319	12.093	2.82e-08	4.4e-06
ENST00000561965.1	DUS2	0	787.321	393.661	12.0653	1.7e-11	1.56e-08
ENST00000368630.7	CRTC2	0	774.753	387.376	12.042	2.72e-05	0.00219864
ENST00000369066.7	CRYBG1	0	727.26	363.63	11.9508	1.38e-11	1.31e-08
ENST00000286688.5	C8orf37	0	679.736	339.868	11.8533	2.11e-11	1.85e-08
ENST00000398209.7	ADAM22	0	613.3	306.65	11.7048	0.00043787	0.0244556
ENST00000420015.6	PARN	0	612.682	306.341	11.7035	3.5e-10	2.21e-07
ENST00000429972.6	FLNB	0	612.611	306.305	11.7033	1.11e-08	2.17e-06
ENST00000449732.6	CDYL	0	611.82	305.91	11.7014	4.06e-11	3.36e-08
ENST00000422803.2	AFTPH	0	588.018	294.009	11.6442	6.22e-11	5.04e-08
ENST00000338977.5	ZNF721	0	581.028	290.514	11.6269	1.59e-10	1.13e-07
ENST00000366603.6	ARID4B	0	577.599	288.799	11.6183	9.07e-05	0.0063277
ENST00000395754.4	IL21R	0	531.585	265.793	11.4986	8.79e-11	6.77e-08
ENST00000374166.8	RPS6KA1	0	526.913	263.457	11.4859	1.05e-08	2.12e-06
ENST00000011700.10	VPS13D	0	525.051	262.526	11.4808	3.07e-10	2.02e-07
ENST00000430167.1	GALNT14	0	511.286	255.643	11.4425	1.14e-10	8.31e-08
ENST00000442398.6	C2CD3	0	502.815	251.408	11.4183	1.5e-10	1.08e-07
ENST00000293525.5	KRT86	0	496.045	248.022	11.3988	1.32e-09	6.19e-07
ENST00000409174.1	HK2	0	487.092	243.546	11.3725	5.64e-10	3.25e-07
ENST00000533703.1	FAM111A	0.5	1227.71	614.103	11.2626	0.000238351	0.0147663
ENST00000421249.2	VIRMA	1.49624	3596.33	1798.91	11.23	1.45e-16	5.4e-13
ENST00000534510.5	CTSB	0.498745	1182.66	591.578	11.21	0.000249811	0.0153487
ENST00000444766.7	INTS2	0.5	1175.7	588.102	11.2008	1.27e-09	6.03e-07
ENST00000560789.5	PDE8A	0	404.451	202.226	11.1042	0.000418708	0.0237124
ENST00000539901.5	DAG1	0.5	1062.86	531.678	11.0546	0.000287952	0.0172929
ENST00000368863.6	POGZ	0	383.183	191.592	11.0263	1.1e-06	0.000122013
ENST00000644683.1	TPP1	0	381.909	190.954	11.0215	1.44e-09	6.43e-07
ENST00000615385.4	ZBTB14	0	376.647	188.324	11.0015	1.76e-08	2.99e-06
ENST00000336984.6	AGPAT1	0	372.535	186.268	10.9857	7.89e-10	4.32e-07
ENST00000541944.5	PHKA1	0	363.246	181.623	10.9493	9.05e-09	1.94e-06
ENST00000361654.8	CLIP1	0.5	986.6	493.55	10.9479	9.67e-10	4.87e-07
ENST00000392048.7	SP110	0	354.195	177.098	10.9129	1.22e-09	5.81e-07
ENST00000513834.5	WWC2	0	352.783	176.391	10.9071	1.67e-09	6.96e-07
ENST00000296122.10	PPP1CB	1.49624	2797.94	1399.72	10.8678	1.96e-15	5.03e-12
ENST00000381683.10	EIF3L	0	335.318	167.659	10.8339	7.64e-09	1.74e-06
ENST00000545081.5	NLRC5	0	332.185	166.092	10.8203	6.63e-05	0.0048183
ENST00000536985.6	PFKFB3	0	332.18	166.09	10.8202	0.000239105	0.0148007
ENST00000381486.6	GREB1	0	321.575	160.788	10.7735	3.48e-09	1.07e-06
ENST00000454132.5	LMBR1	0.997491	1696.02	848.507	10.7311	0.000203155	0.0128228
ENST00000637429.1	ASAH1	0	308.667	154.333	10.7144	2.42e-09	8.83e-07
ENST00000507029.5	WDR41	0	305.556	152.778	10.6998	9.15e-08	1.26e-05
ENST00000361972.8	SFMBT2	0	304.915	152.457	10.6966	0.000971042	0.0468045
ENST00000370081.6	COX7A2	0	291.088	145.544	10.6297	0.000343971	0.0201378
ENST00000298999.7	R3HCC1L	0	289.245	144.623	10.6206	2.53e-08	4.03e-06
ENST00000395849.6	NCOR1	0	284.385	142.193	10.5962	3.64e-09	1.09e-06
ENST00000307422.9	MRPL4	0	279.915	139.957	10.5733	3.65e-09	1.09e-06
ENST00000378206.5	DFFB	0	272.426	136.213	10.5342	1.41e-08	2.54e-06
ENST00000252050.8	CUL9	0	270.505	135.252	10.524	4.5e-09	1.26e-06
ENST00000361144.9	KAZN	0	268.533	134.267	10.5134	5.2e-09	1.39e-06
ENST00000441730.2	BRPF3	0	267.921	133.96	10.5101	1.48e-07	1.93e-05
ENST00000373782.7	DAB2IP	0	265.931	132.965	10.4994	2.5e-07	3.13e-05
ENST00000644526.1	VPS45	0	264.543	132.271	10.4918	5.34e-09	1.4e-06
ENST00000359321.1	XRCC2	1.99875	2848.16	1425.08	10.4772	8.23e-20	6.13e-16
ENST00000371438.5	RUNX2	0	260.277	130.138	10.4683	4.66e-05	0.00354376
ENST00000605286.5	PPP1R26	0	257.725	128.862	10.4541	2.92e-07	3.59e-05
ENST00000448492.6	CCDC117	0	255.783	127.892	10.4432	3.69e-06	0.000371841
ENST00000452780.1	EPB41L5	0	245.052	122.526	10.3814	0.000207674	0.0130723
ENST00000336693.8	ZC3H14	0	243.931	121.965	10.3747	0.000760186	0.0387783
ENST00000515069.5	PLK4	0	242.774	121.387	10.3679	9.78e-09	2.05e-06
ENST00000519295.5	AP3B1	0	241.449	120.724	10.36	0.000289785	0.01736
ENST00000313663.11	C2CD3	0	241.089	120.544	10.3578	0.000430453	0.024139
ENST00000261207.9	PPP1R12A	0.998745	1303.95	652.472	10.3504	9.55e-05	0.00661234
ENST00000537830.6	SLC12A4	0.5	640.587	320.544	10.3242	0.000261972	0.0159773
ENST00000534314.5	HSF1	0	228.742	114.371	10.282	1.23e-05	0.00107999
ENST00000372164.7	TSPAN14	0	227.32	113.66	10.273	1.93e-07	2.46e-05
ENST00000577866.5	AMZ2	0	225.741	112.87	10.2629	0.000833929	0.0416283
ENST00000610140.6	NT5C3A	0.998745	1167.53	584.264	10.191	1.76e-07	2.25e-05
ENST00000630287.2	SLC2A1	0	214.591	107.296	10.1899	2.64e-07	3.28e-05
ENST00000585043.5	WIPF2	0	209.015	104.508	10.1519	9.19e-08	1.26e-05
ENST00000623113.1	C19orf12	0	207.159	103.58	10.1391	3.56e-07	4.32e-05
ENST00000510878.1	AGTRAP	0	205.089	102.544	10.1246	2.48e-08	3.96e-06
ENST00000484790.5	FXR1	0	197.181	98.5904	10.0678	2.67e-08	4.22e-06
ENST00000614058.4	EPHX1	0	194.751	97.3755	10.0499	1.52e-07	1.98e-05
ENST00000506030.5	ERBIN	0	194.059	97.0294	10.0448	0.000721707	0.0372231
ENST00000540592.5	NARS	0	193.316	96.6582	10.0393	5.2e-06	0.000501798
ENST00000469090.5	CORO6	0	189.186	94.5931	10.0081	4.23e-07	5.05e-05
ENST00000409314.5	FCHSD2	1.99624	2046.01	1024	10.0011	0.000981262	0.0470904
ENST00000373018.7	FRS3	0	187.773	93.8864	9.99731	3.69e-08	5.47e-06
ENST00000598597.6	AKAP8	0.998745	1006.47	503.733	9.97683	0.000143256	0.0094565
ENST00000449617.5	SEC22C	0	179.4	89.7001	9.9315	4.58e-07	5.43e-05
ENST00000426174.6	TCTN2	0	176.365	88.1825	9.90689	5e-08	7.18e-06
ENST00000522484.5	FZD6	0	173.93	86.9652	9.88683	1.71e-07	2.21e-05
ENST00000537413.5	SIPA1L1	0	170.439	85.2194	9.85758	7.21e-08	1e-05
ENST00000612760.1	MRM1	0	169.487	84.7436	9.84949	5.45e-07	6.39e-05
ENST00000458109.6	INPP5B	0	168.428	84.2138	9.84045	7.85e-08	1.09e-05
ENST00000615839.1	KRT81	0	168.323	84.1614	9.83952	0.000216522	0.0135719
ENST00000343524.9	ATG4A	0	167.572	83.786	9.83306	0.00024744	0.0152281
ENST00000256678.12	PPHLN1	0	167.014	83.5071	9.82829	8.19e-07	9.44e-05
ENST00000537056.5	NLRC5	0	162.557	81.2787	9.78926	1.19e-06	0.000131587
ENST00000545243.1	RIC1	0	161.038	80.5191	9.77572	1.64e-07	2.12e-05
ENST00000392038.6	AKT2	0.998745	864.84	432.919	9.75804	0.000181332	0.0116805
ENST00000323469.4	DIRAS1	0	157.561	78.7804	9.74423	1.26e-07	1.68e-05
ENST00000454579.5	ITPRID2	0	156.54	78.2699	9.73486	1.13e-07	1.53e-05
ENST00000452305.5	ZNF438	0	155.677	77.8387	9.72683	0.000736003	0.0378128
ENST00000429161.5	SETD4	0	155.612	77.8058	9.72627	8.46e-07	9.64e-05
ENST00000356016.7	LCOR	0	154.189	77.0946	9.71297	0.000601425	0.0319178
ENST00000528850.5	NARS2	0.5	417.954	209.227	9.7082	0.000373371	0.0214877
ENST00000454976.1	NONO	0	152.001	76.0007	9.69239	3.75e-05	0.00293554
ENST00000381037.4	CDPF1	0	151.989	75.9947	9.69226	0.000154566	0.0100783
ENST00000456990.1	THEMIS2	0	151.088	75.5438	9.68371	1.51e-07	1.97e-05
ENST00000498522.5	TESK1	0.5	406.712	203.606	9.66948	1.53e-08	2.71e-06
ENST00000531253.5	MYO18A	0.998745	808.901	404.95	9.66157	0.00011727	0.0079044
ENST00000505871.6	SH3D21	0	147.635	73.8176	9.65036	1.32e-07	1.74e-05
ENST00000558964.5	NEO1	0	147.615	73.8074	9.65016	2.1e-07	2.64e-05
ENST00000432073.6	SLC25A25	0	146.219	73.1093	9.63643	7.15e-06	0.00066515
ENST00000618139.2	EEF1D	0	145.718	72.8588	9.63148	4.57e-06	0.000448879
ENST00000398110.6	TPST2	0	145.644	72.8218	9.63077	1.59e-07	2.06e-05
ENST00000645620.1	TPP1	0	143.186	71.5929	9.60621	1.74e-07	2.24e-05
ENST00000383202.6	STAG1	4.99749	3816.65	1910.82	9.57676	0.000266314	0.0161759
ENST00000553423.2	DYNC1H1	0.498745	380.21	190.354	9.57276	6.93e-05	0.00502063
ENST00000356805.8	SPTBN1	0	137.722	68.8611	9.55009	1.98e-07	2.51e-05
ENST00000448471.2	CDK3	0	137.676	68.8381	9.5496	2.44e-06	0.000254036
ENST00000429815.6	CYP20A1	0	136.734	68.3668	9.53969	2.02e-07	2.56e-05
ENST00000566053.5	DCTN5	0	135.747	67.8736	9.52925	2.1e-07	2.64e-05
ENST00000642937.1	EPB41	6.48369	4693.9	2350.19	9.49956	1.31e-07	1.74e-05
ENST00000295571.9	EOGT	0	132.185	66.0923	9.49085	0.000288282	0.0172988
ENST00000585429.1	JMJD6	0	130.851	65.4256	9.47624	9.05e-06	0.000820397
ENST00000406768.1	PSEN1	1.5	1062.99	532.243	9.46919	0.000470354	0.0259663
ENST00000499879.6	STK4	0	129.308	64.654	9.45914	2.77e-07	3.42e-05
ENST00000592055.2	KEAP1	1	687.154	344.077	9.42572	2.17e-11	1.88e-08
ENST00000347037.9	SYNE1	0	125.825	62.9127	9.41975	3.81e-07	4.6e-05
ENST00000431828.5	KANSL3	2.99749	2033.14	1018.07	9.40577	4.75e-05	0.00360338
ENST00000517566.6	OXR1	0.5	330.639	165.57	9.37047	8.49e-06	0.000777536
ENST00000596049.5	PIH1D1	0	121.393	60.6963	9.368	5.38e-07	6.33e-05
ENST00000640385.1	KCTD7	0	119.917	59.9586	9.35036	1.06e-06	0.000118355
ENST00000264485.10	SLC4A4	0	119.397	59.6983	9.34409	4.22e-07	5.03e-05
ENST00000382395.7	CPEB2	0	118.95	59.4749	9.33866	7.58e-06	0.000699933
ENST00000313863.10	MKS1	0	117.415	58.7074	9.31994	4.62e-07	5.47e-05
ENST00000532964.5	DERA	0	117.399	58.6995	9.31975	6.75e-07	7.85e-05
ENST00000495305.5	MKRN1	0	117.348	58.6742	9.31911	4.64e-05	0.0035311
ENST00000559066.5	TYRO3	0	113.897	56.9484	9.27605	1.17e-05	0.00103223
ENST00000284617.6	CCSAP	0.998745	608.791	304.895	9.2516	3.43e-12	3.71e-09
ENST00000409729.1	HSPE1	0	110.454	55.227	9.23177	1.68e-06	0.000180562
ENST00000367367.8	PTPRC	0	109.936	54.9678	9.22498	1.28e-05	0.00111829
ENST00000341247.8	LIMA1	0	109.903	54.9516	9.22452	0.000923878	0.0450291
ENST00000519011.5	FZD6	0	108.998	54.4988	9.21262	7.29e-07	8.44e-05
ENST00000447360.6	LRRC28	0	107.983	53.9913	9.19913	1.36e-06	0.000148929
ENST00000634654.1	CSNK1G1	0	107.98	53.9898	9.19909	1.63e-06	0.00017546
ENST00000261596.8	LPIN2	1.5	868.773	435.136	9.17865	4.1e-09	1.19e-06
ENST00000354655.8	ACSL5	0	105.961	52.9805	9.17184	6e-05	0.00443522
ENST00000282050.6	ATP5F1A	0	105.584	52.7918	9.16669	6.6e-05	0.00480477
ENST00000389003.7	KIAA0100	14	7989.62	4001.81	9.15655	0.000438411	0.0244556
ENST00000645621.1	ATP13A3	5.98996	3351.59	1678.79	9.128	0.000163854	0.0106096
ENST00000599369.5	MZF1	0	102.087	51.0437	9.11812	4.95e-06	0.000482532
ENST00000613273.4	TMEM185A	0	101.564	50.7819	9.11071	1.03e-06	0.00011536
ENST00000455521.5	ZNF780A	0	101.116	50.5581	9.10432	3.76e-05	0.00293746
ENST00000441156.5	GNAI2	0	100.086	50.0431	9.08956	1.43e-06	0.000156424
ENST00000498053.5	LRRFIP1	0	99.585	49.7925	9.08232	1.21e-06	0.000133552
ENST00000468577.5	FOXP1	0	99.5692	49.7846	9.0821	1.4e-06	0.000153251
ENST00000370155.9	SLC35A3	0	99.1104	49.5552	9.07542	4.13e-06	0.000411687
ENST00000398612.2	ZNF596	0	99.0658	49.5329	9.07479	2.19e-06	0.000229486
ENST00000646634.1	TSC2	0	97.5943	48.7972	9.05319	1.29e-06	0.000141615
ENST00000636056.1	BMPR1A	0	96.6239	48.3119	9.03877	2.42e-06	0.000251754
ENST00000613271.4	VWCE	0	96.1764	48.0882	9.03204	0.000427025	0.0239829
ENST00000611132.4	VPS36	4.48871	2339.33	1171.91	9.02529	1.15e-07	1.55e-05
ENST00000645245.1	CNKSR2	0	95.6119	47.8059	9.02359	1.46e-06	0.000159102
ENST00000470736.1	UBE4B	0	95.1455	47.5728	9.01652	4.82e-06	0.000471792
ENST00000568890.5	CNEP1R1	0	95.0542	47.5271	9.01512	0.000662096	0.0345551
ENST00000264441.9	PCYOX1	0	94.618	47.309	9.00851	1.66e-06	0.000178997
ENST00000221980.4	ICAM5	0	94.1411	47.0705	9.00122	2.04e-06	0.000215294
ENST00000324593.10	ZNF410	1	509.9	255.45	8.99453	0.000328179	0.0193501
ENST00000560258.6	OAZ2	0	92.1722	46.0861	8.97072	5.61e-06	0.00053722
ENST00000544378.6	NLRP1	0	90.6033	45.3017	8.94594	0.000316171	0.0187459
ENST00000637169.2	TCF4	12.4962	6115.06	3063.78	8.93486	3.33e-13	5.18e-10
ENST00000459793.2	CAPG	0	89.6925	44.8463	8.93138	5.37e-06	0.000517931
ENST00000487088.5	ERMP1	0	88.6805	44.3403	8.91501	2.11e-06	0.000221899
ENST00000509931.5	ZNF131	0	88.1983	44.0992	8.90714	3.38e-06	0.000343235
ENST00000456310.5	EHHADH	0	87.2037	43.6019	8.89078	2.93e-06	0.000300868
ENST00000475075.6	SLC6A9	0	86.6724	43.3362	8.88197	1.01e-05	0.000901674
ENST00000449062.1	RTF2	0	86.6664	43.3332	8.88187	1.85e-05	0.00155186
ENST00000314485.11	IGSF8	1.49749	700.988	351.243	8.87051	4.83e-05	0.00365003
ENST00000409894.7	POLR1B	3.49749	1599.44	801.468	8.83707	0.000154133	0.0100589
ENST00000575667.5	DPH1	0	83.7143	41.8571	8.83187	4.08e-06	0.000407925
ENST00000501403.6	DOK3	0	82.2752	41.1376	8.80684	4.06e-05	0.00313349
ENST00000418019.5	USP37	0	82.2231	41.1115	8.80594	6.27e-06	0.000591339
ENST00000620518.4	JMJD4	0.998745	445.539	223.269	8.80116	0.00050731	0.0276988
ENST00000631185.2	UBE2A	0	81.7824	40.8912	8.79817	5.81e-05	0.0043157
ENST00000285908.5	BOD1	0	81.7341	40.867	8.79734	4.3e-06	0.000426659
ENST00000512834.5	PRIMPOL	0	81.7235	40.8618	8.79715	9.21e-06	0.000831637
ENST00000624776.3	ZNF518A	1.99498	877.332	439.664	8.78014	7.36e-06	0.0006815
ENST00000429492.6	OSBPL10	0	79.7637	39.8819	8.76213	3.72e-06	0.000374081
ENST00000615729.4	UBXN8	0	79.735	39.8675	8.76161	2.13e-05	0.00175718
ENST00000552276.5	P2RX5	0	79.7313	39.8656	8.76154	3.21e-05	0.00254203
ENST00000397097.4	ZNF678	0.998745	432.207	216.603	8.75736	4.28e-06	0.000425911
ENST00000523924.5	ZFAT	0	77.8304	38.9152	8.7267	0.000433375	0.0242482
ENST00000372935.5	TRMT2B	0	77.7843	38.8922	8.72588	4.39e-06	0.00043403
ENST00000449249.5	MBOAT7	0	77.7775	38.8888	8.72575	4.38e-06	0.000434024
ENST00000409176.6	MAP3K20	2	839.598	420.799	8.71377	0.000691721	0.0358253
ENST00000395840.6	RAE1	0.997491	414.666	207.832	8.69818	8.61e-10	4.58e-07
ENST00000594658.5	CRTC1	0	76.303	38.1515	8.69813	5.78e-06	0.000551841
ENST00000336184.6	TRAF5	0.498745	207.057	103.778	8.69583	6.32e-07	7.36e-05
ENST00000575815.5	NCBP3	0	75.7807	37.8904	8.68823	1.23e-05	0.00107309
ENST00000589554.5	HAUS1	0	73.3282	36.6641	8.64076	6.53e-06	0.000613289
ENST00000622294.2	GHR	0	73.3146	36.6573	8.6405	6.93e-06	0.000649122
ENST00000544477.5	RABEP2	0	72.8392	36.4196	8.63111	9.71e-06	0.000871121
ENST00000427174.5	RPUSD3	0	72.3328	36.1664	8.62105	6.27e-06	0.000591339
ENST00000367114.7	EIF2D	0	70.8447	35.4223	8.59106	6.94e-06	0.000649122
ENST00000458488.2	44082	0	69.3346	34.6673	8.55997	3.97e-05	0.00307486
ENST00000612710.1	GABRB2	0	68.3928	34.1964	8.54023	4.8e-05	0.00363502
ENST00000621400.4	CLECL1	0	68.3778	34.1889	8.53992	1.17e-05	0.00102857
ENST00000342677.10	FUT8	0	68.374	34.187	8.53984	9.54e-06	0.000857263
ENST00000525372.5	SLC37A4	0	68.3468	34.1734	8.53927	3.14e-05	0.00249369
ENST00000472167.5	GRHL1	0	67.3688	33.6844	8.51848	1.15e-05	0.00101669
ENST00000380961.5	TBL1X	7.99373	2930.61	1469.3	8.51814	1.24e-05	0.0010803
ENST00000457424.6	CEP44	0	66.3953	33.1977	8.49747	1.31e-05	0.00113626
ENST00000617418.4	ZMYND8	0	65.8882	32.9441	8.48642	1.04e-05	0.000928351
ENST00000374300.7	MTFR1L	0	65.4324	32.7162	8.47638	0.000335845	0.0197396
ENST00000426172.3	CEP44	0	65.4075	32.7037	8.47585	1.77e-05	0.00149117
ENST00000373383.8	UPRT	0.998745	355.523	178.261	8.47559	2.63e-07	3.26e-05
ENST00000558288.1	HMG20A	0.998745	355.486	178.242	8.47541	0.000719078	0.0371389
ENST00000621439.4	ARSG	0	64.8958	32.4479	8.46452	1.17e-05	0.00103217
ENST00000356093.6	EPB41	0	64.4053	32.2027	8.45358	1.15e-05	0.00101484
ENST00000636705.1	CLN5	0	64.4	32.2	8.45346	1.24e-05	0.0010809
ENST00000635729.1	ARHGEF9	0	62.958	31.479	8.42075	0.000745771	0.0381474
ENST00000343067.8	EPB41	0	62.9179	31.459	8.41987	1.29e-05	0.00112409
ENST00000591198.5	44083	0	62.8976	31.4488	8.4194	5.24e-05	0.00393228
ENST00000373983.2	TRIM32	0.998745	335.144	168.072	8.3904	0.000786406	0.0397351
ENST00000613242.4	E2F3	0	61.4238	30.7119	8.3852	1.92e-05	0.00160223
ENST00000374253.9	CNKSR1	0	60.4208	30.2104	8.36144	6.56e-05	0.00478595
ENST00000434701.5	SLC25A28	0	59.4617	29.7309	8.33835	2.89e-05	0.00232398
ENST00000524913.2	ZC2HC1C	0	59.4323	29.7161	8.33765	5.63e-05	0.00418991
ENST00000485535.5	PLXNB1	0	58.9908	29.4954	8.32686	0.000713395	0.0368709
ENST00000283946.7	FBXO36	0	58.9523	29.4762	8.32595	1.86e-05	0.00156173
ENST00000343936.4	ZC3H6	0	58.4293	29.2147	8.31308	0.00030819	0.0183164
ENST00000443700.5	AP1S3	0	57.9947	28.9973	8.30229	0.000349779	0.0203977
ENST00000458502.2	ABHD17AP6	0	57.9592	28.9796	8.30144	2.2e-05	0.0018049
ENST00000622991.1	PCDHB6	0	57.9569	28.9785	8.30138	2.46e-05	0.00200203
ENST00000480089.5	WDR54	0	57.9351	28.9675	8.30083	0.00027868	0.016831
ENST00000498086.5	ATP11B	6.99749	2172.25	1089.62	8.27816	0.000693622	0.0358988
ENST00000462548.6	RPRD1B	0	56.9827	28.4914	8.27692	3.17e-05	0.00252039
ENST00000513996.5	HERC4	0	55.9866	27.9933	8.25148	2.57e-05	0.00207805
ENST00000419562.6	DERL1	0	55.9481	27.974	8.25047	0.000877651	0.0433155
ENST00000521374.5	HSF4	0	54.5128	27.2564	8.21298	8.26e-05	0.0058378
ENST00000547057.5	PLXNC1	0.998745	295.494	148.247	8.20875	0.000955267	0.04617
ENST00000503110.5	RGS14	0	53.9996	26.9998	8.19935	2.86e-05	0.00230137
ENST00000528805.1	STX3	0	52.9967	26.4984	8.1723	6.66e-05	0.00483909
ENST00000630992.2	DOCK9	1	285.491	143.245	8.15822	2.13e-06	0.000223981
ENST00000599720.5	KCNN4	0	52.0142	26.0071	8.1453	3.88e-05	0.00302012
ENST00000397095.2	GPR146	0	52.0127	26.0063	8.14526	4.21e-05	0.00322786
ENST00000557401.5	AREL1	0	51.5403	25.7701	8.13208	0.000117357	0.0079044
ENST00000377709.1	MGME1	0	51.5395	25.7698	8.13206	0.000107147	0.00729935
ENST00000395496.5	AGPAT1	0.998745	279.396	140.197	8.12797	8.7e-10	4.6e-07
ENST00000434248.5	ZNF780B	0	50.0423	25.0212	8.08954	4.76e-05	0.00360832
ENST00000340200.5	PSMD10	0	49.5405	24.7702	8.07501	4.47e-05	0.00341017
ENST00000267085.8	CSAD	0	49.5224	24.7612	8.07448	0.000223172	0.0139185
ENST00000261220.13	METAP2	0	48.5474	24.2737	8.04579	5.28e-05	0.00395838
ENST00000472137.5	VDAC2	0	48.078	24.039	8.03175	0.000402768	0.0229497
ENST00000263646.11	TOLLIP	0	48.0697	24.0348	8.03151	0.00013077	0.00870961
ENST00000646638.1	CCDC82	0	47.5611	23.7805	8.01618	5.44e-05	0.00405974
ENST00000461638.6	CRTC2	0	47.5339	23.7669	8.01535	0.000847728	0.0421759
ENST00000570236.1	CES3	0	47.0479	23.5239	8.00053	0.000217123	0.0135867
ENST00000448997.5	HEMK1	1	255.156	128.078	7.99643	2.89e-08	4.48e-06
ENST00000644386.1	ADNP	0	46.5702	23.2851	7.9858	6.05e-05	0.00445088
ENST00000564667.1	NETO2	0	46.0805	23.0402	7.97055	8.04e-05	0.00570092
ENST00000643390.1	MIGA1	0	46.0722	23.0361	7.97029	6.51e-05	0.00474902
ENST00000369902.7	SUFU	1.99749	499.5	250.749	7.96612	0.000409298	0.0232625
ENST00000492698.1	LAMA5	0	45.5975	22.7987	7.95533	0.000347802	0.0203302
ENST00000378520.7	PREPL	0	45.5884	22.7942	7.95506	0.000112613	0.00764374
ENST00000319129.10	FBF1	0	45.553	22.7765	7.95393	0.00103119	0.0490445
ENST00000599693.5	XRCC1	0	45.1017	22.5508	7.93956	0.000353515	0.0205033
ENST00000568748.1	TMED6	0	44.5916	22.2958	7.92316	8.18e-05	0.00579191
ENST00000505769.5	FAM135A	0	44.5704	22.2852	7.92248	0.000321759	0.0190469
ENST00000489816.5	BRD9	2	483.34	242.67	7.91746	1.47e-06	0.000160486
ENST00000486360.1	PPFIA4	0	44.0844	22.0422	7.90667	0.000113993	0.00771635
ENST00000358527.6	EXO5	0	43.1215	21.5608	7.87478	0.000596776	0.0317917
ENST00000465573.1	HSPE1	0	43.0996	21.5498	7.87407	9.08e-05	0.0063277
ENST00000526231.6	ADCK5	0	43.0996	21.5498	7.87407	9.08e-05	0.0063277
ENST00000430918.5	HDLBP	0	42.6204	21.3102	7.85793	0.000281868	0.0170026
ENST00000566910.1	CPNE2	0	42.6121	21.3061	7.85766	0.000117814	0.00792456
ENST00000446852.5	SMC6	0	42.6106	21.3053	7.85761	0.000106912	0.00729
ENST00000557925.1	CERS4	0	42.5842	21.2921	7.85671	0.000877714	0.0433155
ENST00000560422.5	MORF4L1	1.49624	345.316	173.406	7.84947	1.92e-08	3.2e-06
ENST00000562072.5	ZSCAN29	0	42.1156	21.0578	7.84075	0.00011621	0.00785216
ENST00000383029.7	TTC5	0	41.6206	20.8103	7.82369	0.000126362	0.00846531
ENST00000508130.5	SLF1	0	41.6168	20.8084	7.82356	0.000107322	0.00730458
ENST00000428482.5	HDLBP	0	41.1391	20.5695	7.80688	0.000723429	0.0372861
ENST00000539011.5	CIB2	0	41.1263	20.5631	7.80645	0.000145619	0.00958717
ENST00000514585.5	SEPSECS	0	41.1225	20.5612	7.80632	0.000117405	0.0079044
ENST00000565975.5	SPNS1	0	41.1097	20.5548	7.80588	0.000206711	0.0130226
ENST00000417045.5	CAPRIN2	0	41.0998	20.5499	7.80553	0.000817049	0.0410054
ENST00000515725.5	COPG1	39	8685.02	4362.01	7.7989	0.000526857	0.0285491
ENST00000370782.6	MMS19	0.5	110.975	55.7374	7.79568	8.41e-06	0.000772123
ENST00000265074.12	NPR3	0	40.1407	20.0704	7.77145	0.000284051	0.0171138
ENST00000423798.1	BPHL	0	39.6374	19.8187	7.75325	0.000147878	0.00971015
ENST00000367553.5	NPL	0	39.6223	19.8111	7.75271	0.000290001	0.01736
ENST00000474903.1	MFN1	0	39.1363	19.5681	7.7349	0.000146295	0.00962317
ENST00000565678.5	RNPS1	32.9172	7004.27	3518.59	7.7332	0.00043938	0.0244556
ENST00000445951.5	FAM149B1	0	38.6246	19.3123	7.71592	0.000900888	0.044172
ENST00000640178.1	SLC35A3	0	38.1522	19.0761	7.69816	0.000191552	0.0122226
ENST00000490843.6	DEDD	0	38.1364	19.0682	7.69757	0.000342753	0.0200823
ENST00000523927.5	ASPH	0	37.6444	18.8222	7.67883	0.00025371	0.0154988
ENST00000244769.8	ATXN1	1.99875	407.047	204.523	7.67009	0.000566766	0.0304541
ENST00000458442.1	TCEA2	0	37.1531	18.5765	7.65988	0.000199502	0.0126218
ENST00000303177.7	NSG2	0.5	100.63	50.5651	7.65425	0.000402535	0.0229497
ENST00000585340.1	HEXIM2	0	36.6664	18.3332	7.64085	0.000239972	0.0148297
ENST00000395074.6	LPXN	0	36.1758	18.0879	7.62141	0.00041931	0.0237284
ENST00000644368.1	RPS6KA3	0	36.1743	18.0872	7.62135	0.000350635	0.0204157
ENST00000519483.5	ASAP1	0	36.1585	18.0792	7.62073	0.000301481	0.017975
ENST00000471318.5	TMEM237	0	36.1562	18.0781	7.62064	0.000381299	0.0218764
ENST00000521036.5	UQCRB	0	35.6717	17.8359	7.60118	0.000227429	0.0141603
ENST00000482349.5	ACTR8	3.49875	663.311	333.405	7.56692	1.26e-05	0.00110063
ENST00000489376.1	ZNF776	0	34.6771	17.3386	7.56038	0.000265895	0.0161636
ENST00000405018.5	SUN2	11.4787	2162.6	1087.04	7.5576	3.41e-05	0.00268807
ENST00000514888.5	PAICS	87.8419	16499.9	8293.86	7.55331	0.000241907	0.0149246
ENST00000477105.5	CDK5RAP1	0	34.1949	17.0975	7.54016	0.000629913	0.033162
ENST00000449107.6	BTD	0.498745	92.6673	46.583	7.53596	4.29e-05	0.00328169
ENST00000476032.1	ZC4H2	0	33.6916	16.8458	7.51878	0.000316143	0.0187459
ENST00000645002.1	SNRPN	0	33.6901	16.845	7.51872	0.000298688	0.0178371
ENST00000315576.7	ADGRE2	0.498745	91.1248	45.8118	7.51178	8.32e-05	0.00587533
ENST00000647433.1	DIAPH1	0.998745	180.852	90.9254	7.50046	3.17e-08	4.85e-06
ENST00000456800.1	HLA-DMA	0	33.2048	16.6024	7.49777	0.00082334	0.0412655
ENST00000523293.2	REEP4	0	33.1897	16.5949	7.49714	0.000345581	0.0202162
ENST00000449966.5	APEH	0	32.703	16.3515	7.47581	0.000423706	0.0238761
ENST00000438045.5	PEX1	0	32.7	16.35	7.47568	0.000352127	0.0204706
ENST00000358005.7	CCDC32	0.998745	176.907	88.9528	7.46864	1.14e-07	1.53e-05
ENST00000448069.2	HARS2	0	32.2049	16.1025	7.45367	0.000384338	0.02202
ENST00000509987.1	OXCT1	0	32.2012	16.1006	7.45351	0.000366228	0.0211419
ENST00000432893.6	PRPSAP2	0.5	87.1569	43.8284	7.44701	0.000154918	0.0100836
ENST00000540872.6	WASHC2C	0	31.2201	15.6101	7.40886	0.000757654	0.0386757
ENST00000460715.2	RO60	0	31.2186	15.6093	7.40879	0.000634608	0.0333636
ENST00000399150.7	MICB	0	31.2126	15.6063	7.40852	0.000423842	0.0238761
ENST00000542058.5	GNS	0	31.2126	15.6063	7.40852	0.000423842	0.0238761
ENST00000578377.1	SOCS6	0	31.2081	15.604	7.40832	0.000463245	0.025669
ENST00000337331.9	NPHP3	1.5	253.718	127.609	7.40295	9.67e-07	0.00010903
ENST00000525897.1	MANEAL	0.5	84.201	42.3505	7.39731	5.81e-05	0.0043157
ENST00000644676.1	CDC14A	0	30.7115	15.3558	7.38518	0.000539701	0.0291259
ENST00000628293.1	CCDC163	0	30.2165	15.1082	7.36173	0.000566187	0.030445
ENST00000404568.3	DQX1	0	30.2134	15.1067	7.36159	0.00074464	0.0381157
ENST00000635324.1	CSNK1G1	0	29.7327	14.8664	7.33843	0.000845312	0.0420838
ENST00000518577.1	TBC1D31	0	29.7252	14.8626	7.33808	0.000524632	0.0285042
ENST00000588927.5	IMPA2	0	29.7169	14.8584	7.33768	0.00092562	0.0450291
ENST00000568555.1	GOLGA8B	0	29.2317	14.6158	7.31392	0.000586758	0.0313654
ENST00000488620.5	RGS3	0	29.2264	14.6132	7.31367	0.000630063	0.033162
ENST00000233190.10	NDUFS1	37.441	5940.98	2989.21	7.30989	4.26e-23	6.34e-19
ENST00000593942.5	PEX11G	0	28.7411	14.3706	7.2895	0.000916668	0.0448572
ENST00000511716.1	PHYKPL	0	28.7351	14.3676	7.28921	0.00061561	0.0325391
ENST00000534583.5	IL18BP	0	28.7336	14.3668	7.28913	0.000615467	0.0325391
ENST00000465150.6	TIMM17B	4.49749	692.736	348.617	7.26736	3.04e-11	2.58e-08
ENST00000533943.1	MRPL49	0	28.2461	14.1231	7.26443	0.00104182	0.0494552
ENST00000598202.1	SUGP2	0	28.2355	14.1178	7.26391	0.000739123	0.0379376
ENST00000542037.1	OGFOD2	0	27.7465	13.8733	7.2387	0.000784456	0.0396733
ENST00000432489.5	ENOX2	0.998745	150.222	75.6104	7.23273	0.000652784	0.0341408
ENST00000396033.6	ITGB1	25.9548	3863.28	1944.62	7.21761	1.27e-16	5.39e-13
ENST00000411763.6	AP2M1	0	27.2522	13.6261	7.21276	0.000920956	0.0449784
ENST00000465536.5	SELENOM	0	27.2447	13.6223	7.21237	0.000870664	0.0430583
ENST00000555158.5	NDRG2	0	27.2439	13.622	7.21233	0.000920024	0.0449623
ENST00000335271.9	MAP4	0	26.7557	13.3778	7.18623	0.000925337	0.0450291
ENST00000599319.5	KXD1	0	26.7557	13.3778	7.18623	0.000925337	0.0450291
ENST00000496321.5	CFAP410	0	26.7549	13.3775	7.1862	0.000889852	0.0437748
ENST00000417588.5	CHEK2	0	26.7527	13.3763	7.18608	0.000843732	0.0420332
ENST00000574730.5	PKMYT1	0	26.7519	13.376	7.18604	0.000848499	0.0421861
ENST00000427644.1	LIMD1-AS1	0	26.7512	13.3756	7.186	0.000864664	0.0428754
ENST00000596136.5	USE1	0	26.7481	13.3741	7.18584	0.0010321	0.0490563
ENST00000409555.5	OSBPL3	5.49122	799.326	402.409	7.18535	1.05e-12	1.32e-09
ENST00000357649.6	PLEC	1.5	217.864	109.682	7.18291	9.88e-05	0.00681128
ENST00000451251.5	ZNF692	3	429.091	216.045	7.1606	5.95e-06	0.000565329
ENST00000572026.5	CORO7	0	26.2591	13.1296	7.15921	0.000952283	0.0461155
ENST00000462827.2	CDK16	0	26.2584	13.1292	7.15917	0.000930505	0.0452077
ENST00000579624.1	CNDP2	0	26.2569	13.1284	7.15909	0.000919591	0.0449623
ENST00000614261.4	ARMC9	0	26.2561	13.1281	7.15905	0.000930213	0.0452077
ENST00000486770.5	ABI3BP	0	26.2554	13.1277	7.15901	0.000951798	0.0461155
ENST00000472719.5	CENPA	0	26.2546	13.1273	7.15897	0.000984836	0.0472012
ENST00000577106.5	GAA	0	25.7633	12.8817	7.13171	0.00102259	0.0486975
ENST00000442266.2	CCT6P1	0	25.7596	12.8798	7.13151	0.00105232	0.0498265
ENST00000415954.6	MTO1	0.498745	68.8826	34.6907	7.10805	0.000154797	0.0100836
ENST00000596378.1	SRRM1	9.97491	1362.67	686.321	7.0938	0.000244266	0.0150576
ENST00000642992.1	CTNNB1	0.498745	61.4185	30.9586	6.94259	0.000184413	0.0118278
ENST00000341756.10	MPC1	0.5	60.9431	30.7215	6.93094	0.000132575	0.00881405
ENST00000438307.6	HARS	15.9787	1938.56	977.271	6.92267	8.94e-23	1.11e-18
ENST00000531270.5	LRRK1	2	239.932	120.966	6.90688	0.000467829	0.0258653
ENST00000374935.7	EIF4G3	4.49749	499.235	251.866	6.79458	0.000101337	0.00695435
ENST00000477813.5	NAA50	44.4473	4874.22	2459.34	6.77692	0.000761241	0.0387791
ENST00000617966.4	RASGRP4	1.99749	218.971	110.484	6.7764	3.49e-10	2.21e-07
ENST00000599069.5	NBPF1	0.498745	54.4984	27.4986	6.77011	0.000190437	0.0121619
ENST00000337990.2	ZC4H2	2.99498	314.356	158.676	6.7136	0.00101582	0.0484681
ENST00000377881.6	TDRD3	2.49749	255.822	129.16	6.67857	0.000363932	0.0210257
ENST00000521226.2	PBK	2.49373	252.297	127.396	6.66025	0.00027165	0.0164598
ENST00000618329.4	CYFIP2	1.99498	200.048	101.021	6.64731	0.000231862	0.0144002
ENST00000612611.1	SHISA5	9.48745	948.492	478.99	6.64345	5.16e-13	7.39e-10
ENST00000645152.1	SMARCE1	9.98871	998.51	504.249	6.64332	0.000964332	0.0465477
ENST00000563305.1	ATP6V0D1	1.99875	198.707	100.353	6.63586	4.94e-08	7.11e-06
ENST00000309955.7	CFLAR	11.9862	1187.77	599.878	6.63074	2.14e-06	0.000224544
ENST00000417362.6	VPS35L	3.99122	386.641	195.316	6.59783	0.000865666	0.0428965
ENST00000286031.10	C1orf112	9.48494	913.562	461.523	6.58958	5.14e-16	1.47e-12
ENST00000396958.7	FLYWCH2	2.49624	237.169	119.833	6.5699	1.03e-05	0.00091948
ENST00000506793.5	GUF1	6.49875	613.183	309.841	6.56024	2.52e-06	0.000261241
ENST00000308268.10	PSMA8	0.498745	47.0728	23.7858	6.5588	0.000433051	0.0242482
ENST00000514350.5	IQGAP2	0.997491	93.1601	47.0788	6.54418	3.58e-05	0.00280945
ENST00000341485.9	TPM3	34.9887	3201.75	1618.37	6.51587	8.69e-07	9.86e-05
ENST00000622174.4	RASGRP4	1.99749	181.315	91.656	6.50416	2.46e-09	8.84e-07
ENST00000379980.8	MYH10	44.9423	3918.27	1981.61	6.44599	6.71e-24	1.25e-19
ENST00000358367.8	HNRNPLL	0.998745	85.2137	43.1062	6.41481	2.86e-06	0.000293651
ENST00000591399.5	WBP2	3.99247	338.337	171.165	6.40468	6.36e-10	3.56e-07
ENST00000454227.5	VOPP1	1.49624	121.38	61.438	6.34115	1.51e-05	0.00128637
ENST00000635101.1	SCYL2	26.4586	2101.14	1063.8	6.31127	0.000598099	0.0318134
ENST00000311331.11	ZNF624	2.99624	231.334	117.165	6.27068	3.77e-10	2.36e-07
ENST00000367926.8	UAP1	41.9486	3140.43	1591.19	6.2262	1.9e-08	3.18e-06
ENST00000529480.1	ZDHHC5	31.4636	2321.75	1176.61	6.2054	3.63e-19	2.46e-15
ENST00000316634.5	SNAPC5	0.998745	72.8173	36.908	6.18802	1.05e-05	0.000937914
ENST00000427708.6	FANCL	0.998745	72.3366	36.6677	6.17845	8.79e-06	0.000802828
ENST00000594051.5	ZBTB45	1.99875	141.209	71.6041	6.14309	1.69e-07	2.18e-05
ENST00000536656.5	PIK3CD	1.5	104.031	52.7653	6.11676	4.08e-05	0.0031424
ENST00000464860.1	ZNF136	0.998745	68.3815	34.6901	6.09733	2.25e-05	0.00184299
ENST00000425394.6	PAN2	2	135.27	68.6352	6.08034	7.9e-05	0.00562764
ENST00000354464.10	IPO4	9.99122	675.949	342.97	6.08019	1.26e-07	1.68e-05
ENST00000611578.4	EPHB6	3.98996	269.544	136.767	6.07768	0.000322317	0.0190648
ENST00000492795.1	SUCLG2	1.99498	131.808	66.9015	6.04527	0.000110392	0.0074998
ENST00000554015.5	ZBTB1	16.4925	1078.99	547.742	6.0318	7.29e-06	0.000676176
ENST00000436441.5	SETX	3.99373	258.938	131.466	6.01863	0.000105387	0.00719915
ENST00000583368.1	IKZF3	0.998745	60.9332	30.966	5.93096	2.32e-05	0.00189573
ENST00000534220.1	ANP32E	1.49749	91.1716	46.3345	5.92759	2.95e-06	0.000302441
ENST00000639799.1	EPM2A	1.5	87.2211	44.3605	5.86237	0.000350612	0.0204157
ENST00000379055.5	TPT1	179.191	10330.8	5255.01	5.8493	1.99e-11	1.77e-08
ENST00000497907.5	ARHGEF2	0.998745	57.4657	29.2322	5.84643	3.24e-05	0.00256032
ENST00000398125.5	ADD1	150.298	8227.65	4188.98	5.77458	2e-20	1.65e-16
ENST00000305476.9	SEMA4C	7.99498	435.517	221.756	5.7677	5.78e-09	1.45e-06
ENST00000647007.1	SPAST	1	53.9928	27.4964	5.75573	0.000348704	0.0203518
ENST00000361871.7	MSRB1	5.99247	313.674	159.833	5.70997	1.75e-09	7.03e-07
ENST00000370689.6	PRKACB	15.9674	829.49	422.729	5.69891	3.29e-07	4.02e-05
ENST00000601912.5	VRK3	2.49624	123.894	63.1952	5.63304	3.2e-06	0.000327159
ENST00000341533.8	NAPEPLD	4.98871	245.119	125.054	5.61842	0.000185018	0.0118463
ENST00000345716.8	NISCH	9.98243	463.701	236.842	5.53749	6.04e-10	3.44e-07
ENST00000644222.1	TSC2	0.998745	46.0729	23.5358	5.52765	0.00010783	0.00733246
ENST00000598956.5	SELENOW	3.49122	159.025	81.258	5.50901	0.000925054	0.0450291
ENST00000613002.4	TAZ	1.99749	90.1823	46.0899	5.49657	2.84e-06	0.000292898
ENST00000357195.7	BCL11B	2.49373	110.468	56.4811	5.46867	0.000622996	0.0328829
ENST00000451436.6	EDA2R	9.49373	417.652	213.573	5.45937	9.93e-09	2.06e-06
ENST00000533112.5	MYO18A	12.4762	534.196	273.336	5.42006	0.00082233	0.0412426
ENST00000376262.7	DGAT2	1.49624	62.9149	32.2056	5.39317	0.000525526	0.0285054
ENST00000622530.4	DDX27	8.99373	373.629	191.311	5.3767	1.16e-07	1.55e-05
ENST00000587365.1	LONP1	1.99749	81.2481	41.6228	5.34607	2.37e-06	0.000246941
ENST00000426726.7	RUNDC3A	0.998745	38.6473	19.823	5.27409	0.000319093	0.0189041
ENST00000517506.2	FSBP	2	75.3053	38.6527	5.2353	0.000910573	0.0445882
ENST00000228820.8	PARP11	4.49122	165.485	84.9883	5.20311	1.5e-06	0.000162525
ENST00000396648.6	AKIP1	0.998745	35.6695	18.3341	5.15842	0.000409516	0.0232625
ENST00000644191.1	NA	2.99875	105.012	54.0056	5.13051	3.12e-05	0.00248347
ENST00000558554.5	IDH3A	18.9636	646.226	332.595	5.09066	4.18e-05	0.00322135
ENST00000380773.8	WRNIP1	1.49875	50.5298	26.0143	5.07566	8.48e-05	0.00597319
ENST00000444957.3	REPIN1	21.4737	722.342	371.908	5.07204	0.000529838	0.0286559
ENST00000636706.1	DNMBP	23.9849	801.03	412.508	5.06173	1.42e-07	1.87e-05
ENST00000371764.8	DDX27	12.9875	429.329	221.158	5.04694	1.21e-05	0.00106483
ENST00000376795.6	DNAJC3	62.4373	1937.21	999.823	4.95545	2.83e-12	3.2e-09
ENST00000409628.6	ANP32A	293.145	9052.82	4672.98	4.94868	3.11e-16	9.37e-13
ENST00000359530.6	ATP6V1H	39.4837	1140.05	589.766	4.85172	0.000476793	0.0262829
ENST00000379151.8	GPALPP1	5.49749	155.518	80.5078	4.82242	8.72e-05	0.00611795
ENST00000461440.5	TES	1.99875	56.4575	29.2281	4.82039	0.000589878	0.0314917
ENST00000372939.5	TRMT2B	22.4737	633.103	327.788	4.81615	9.32e-12	9.14e-09
ENST00000523863.5	WWP1	2.99749	84.2448	43.6211	4.81299	4.98e-05	0.00374264
ENST00000540260.1	FKBP4	3.99498	111.967	57.9811	4.80874	4.04e-07	4.83e-05
ENST00000411772.5	TP53BP1	9.99122	274.602	142.297	4.7806	0.000135399	0.00899377
ENST00000443632.2	HIC2	17.9824	493.215	255.599	4.77759	1.93e-05	0.00161037
ENST00000307633.7	HARS	11.4762	314.108	162.792	4.77439	1.99e-05	0.0016504
ENST00000348495.10	SSBP4	10.4824	284.772	147.627	4.76366	5.4e-06	0.000519704
ENST00000333868.9	CASP9	13.9824	356.745	185.363	4.6732	1.36e-09	6.2e-07
ENST00000452142.6	BIN2	139.27	3528.06	1833.67	4.6629	1.83e-09	7.24e-07
ENST00000599737.5	STXBP2	19.9661	491.283	255.624	4.62087	9.15e-06	0.000827963
ENST00000345662.5	SPAST	1.49875	35.6642	18.5815	4.57298	0.000836749	0.0417132
ENST00000375370.9	TFDP1	335.068	7973.52	4154.29	4.57269	5.22e-14	9.97e-11
ENST00000368533.7	TPM3	98.3344	2332.77	1215.55	4.56819	5.42e-06	0.000520327
ENST00000503682.5	COPS4	24.9875	586.635	305.811	4.55326	1.99e-05	0.00164795
ENST00000479246.5	PPOX	1.49875	34.6764	18.0876	4.53246	0.000761214	0.0387791
ENST00000608859.5	HNRNPLL	4.49247	103.548	54.0204	4.52642	5.09e-06	0.000492668
ENST00000521871.5	FBXO41	25.4423	580.59	303.016	4.51215	0.000639792	0.0335791
ENST00000525975.5	HIPK3	2.49624	55.487	28.9916	4.47414	6.58e-05	0.00479237
ENST00000409198.5	NEB	1.99875	44.0905	23.0446	4.46375	0.000426396	0.0239755
ENST00000587655.2	SBNO2	1.49875	32.6992	17.099	4.44776	0.000971534	0.0468045
ENST00000615843.4	SPAST	1.49875	32.6985	17.0986	4.44773	0.000953865	0.0461395
ENST00000575283.5	ARHGAP17	1.99624	43.0944	22.5453	4.43172	0.000683614	0.0354794
ENST00000639474.1	PIGX	1.99749	42.6038	22.3007	4.41472	0.00024187	0.0149246
ENST00000418921.1	NONO	34.4611	715.34	374.901	4.37561	2.3e-10	1.54e-07
ENST00000393580.2	RELT	9.48369	194.762	102.123	4.35999	4.27e-05	0.00327113
ENST00000552766.5	PA2G4	14.9824	305.013	159.997	4.34754	0.000505836	0.0276588
ENST00000563614.1	DCTN5	116.831	2364.7	1240.77	4.33916	6.16e-11	5.04e-08
ENST00000393576.7	GRK6	31.4423	614.99	323.216	4.28973	3.18e-05	0.00252039
ENST00000590704.5	CIRBP	26.9598	526.421	276.69	4.28731	3.1e-05	0.00247021
ENST00000539941.6	COPS3	18.9624	368.959	193.961	4.28217	0.000287843	0.0172929
ENST00000281092.8	FER	9.4862	184.264	96.8753	4.27974	1.11e-06	0.00012301
ENST00000397281.6	REPIN1	35.4548	674.861	355.158	4.25053	0.000993091	0.0475662
ENST00000404589.7	KCTD6	18.9787	360.174	189.577	4.24628	4.13e-09	1.19e-06
ENST00000508359.1	DCP2	1.99875	37.6504	19.8246	4.23593	0.00101942	0.0485774
ENST00000488223.5	NUDT13	5.49247	103.027	54.2597	4.22937	1.52e-05	0.00130039
ENST00000343818.10	PYCR2	175.306	3192.82	1684.06	4.18689	9.94e-11	7.48e-08
ENST00000322875.8	CD46	8.49373	149.116	78.8051	4.13408	1.32e-05	0.00113824
ENST00000373856.7	NONO	309.964	5361.86	2835.91	4.11255	1.04e-06	0.000116183
ENST00000512769.1	ZBTB38	5.99498	102.516	54.2555	4.0961	0.00035121	0.0204332
ENST00000594076.5	ADGRE2	3.49498	57.9826	30.7388	4.05216	0.000667871	0.0348078
ENST00000587252.5	ZNF581	33.4448	551.892	292.668	4.04448	3.85e-07	4.62e-05
ENST00000511481.5	SEC24D	213.754	3473.41	1843.58	4.02233	1.07e-10	7.98e-08
ENST00000561841.1	NTHL1	12.9762	205.062	109.019	3.98201	8.76e-05	0.00613855
ENST00000464381.5	NCOR1	73.9197	1158.77	616.343	3.9705	2.32e-09	8.75e-07
ENST00000372991.8	CCND3	9.48745	147.707	78.5971	3.96055	0.00100367	0.0479683
ENST00000340087.5	NANOS1	4.99247	77.2787	41.1356	3.95212	4.75e-05	0.00360379
ENST00000393881.7	NKIRAS2	78.8356	1197.28	638.057	3.92474	0.000527099	0.0285491
ENST00000429989.7	TSPAN14	94.9084	1376.22	735.566	3.85805	8.47e-08	1.17e-05
ENST00000590168.5	RHBDF2	18.4737	263.941	141.207	3.83665	0.000522507	0.0284659
ENST00000407818.7	KIF2A	13.4849	190.252	101.868	3.81853	8.98e-07	0.000101759
ENST00000397311.4	JARID2	122.832	1727.87	925.352	3.81423	3.62e-07	4.38e-05
ENST00000617528.1	MSANTD4	9.48745	130.287	69.8871	3.7795	4.4e-06	0.000435238
ENST00000356386.6	BTN3A2	72.9498	1000.7	536.825	3.77799	3.08e-05	0.00245641
ENST00000484769.1	NDUFAB1	12.9799	176.36	94.6702	3.76408	4.48e-06	0.000441292
ENST00000551964.5	APAF1	5.49498	73.3448	39.4199	3.73862	0.000863409	0.0428416
ENST00000406520.7	COMT	6.98871	90.183	48.5859	3.68961	0.000194848	0.0124011
ENST00000581091.1	RPL17	79.9385	1003.28	541.611	3.64972	1.77e-05	0.00148837
ENST00000462742.1	CFAP410	7.98745	100.094	54.0409	3.64736	0.000161626	0.0104745
ENST00000454077.6	ATXN7L3	297.626	3707.75	2002.69	3.63897	7.77e-06	0.000715843
ENST00000367987.1	TOMM40L	230.774	2868.98	1549.88	3.63599	2.04e-07	2.58e-05
ENST00000372805.7	CAP1	572.945	7112.05	3842.5	3.6338	2.43e-07	3.05e-05
ENST00000405515.5	KMT5B	47.9486	590.189	319.069	3.62163	1.33e-05	0.00114998
ENST00000290855.10	CLEC2D	91.9297	1123.2	607.567	3.61097	2.5e-05	0.00203459
ENST00000604957.1	ARMCX5	62.9197	757.776	410.348	3.59018	0.000151778	0.00992252
ENST00000484375.5	ARPC1B	7.4862	88.1772	47.8317	3.5579	0.000569194	0.0305626
ENST00000484427.5	DDX27	209.347	2464.2	1336.77	3.55716	3.92e-05	0.00304405
ENST00000396224.1	MAGED2	28.9536	340.45	184.702	3.55559	0.000151944	0.00992473
ENST00000613218.4	ASXL1	38.9774	448.921	243.949	3.5258	0.000602303	0.0319263
ENST00000581010.1	SENP3	13.9925	161.007	87.4999	3.52453	0.000882092	0.043443
ENST00000613863.4	CNTRL	5.98996	68.8479	37.4189	3.52264	0.000982607	0.0471247
ENST00000358170.6	CD46	15.99	182.803	99.3964	3.51516	0.000380474	0.0218627
ENST00000224652.10	ATE1	77.3808	879.618	478.499	3.50681	7.57e-05	0.00541647
ENST00000613322.4	AIFM2	84.9009	957.608	521.255	3.49559	5.61e-08	7.94e-06
ENST00000545759.5	KCTD10	163.795	1834.47	999.132	3.4854	1.73e-08	2.95e-06
ENST00000300737.8	STIM1	469.073	5169.22	2819.15	3.46207	5.01e-06	0.000487216
ENST00000372692.8	SET	108.881	1187.54	648.209	3.44716	0.000524738	0.0285042
ENST00000620918.4	PROSER3	15.9787	173.332	94.6553	3.43931	0.000777174	0.0393938
ENST00000484121.5	RPS9	16.4837	178.295	97.3891	3.4352	0.000482361	0.0265505
ENST00000360570.7	FAIM	6.48871	67.8789	37.1838	3.38677	0.000891825	0.043836
ENST00000463306.1	DZIP3	65.9285	671.259	368.594	3.34791	8.68e-07	9.86e-05
ENST00000537155.1	ACSF3	23.9711	243.784	133.878	3.34624	1.47e-05	0.00125715
ENST00000586778.1	SRSF2	107.844	1089.24	598.543	3.33629	7.59e-06	0.000699933
ENST00000505034.5	LARP7	17.4774	172.389	94.9335	3.3021	1.57e-05	0.00134119
ENST00000495008.5	DZIP3	58.436	567.785	313.111	3.28043	1.68e-06	0.000180145
ENST00000372236.8	POLH	255.134	2478.24	1366.69	3.27999	7.03e-07	8.16e-05
ENST00000393765.6	B4GALT4	7.48871	72.323	39.9058	3.27157	0.000469047	0.0259134
ENST00000377708.6	BTN3A2	8.48494	80.7523	44.6186	3.25036	0.000974463	0.0468849
ENST00000645977.1	SPG7	7.99122	73.8225	40.9068	3.20763	0.000326049	0.019255
ENST00000448105.6	CALCOCO2	9.98745	91.6357	50.8116	3.19773	0.000384393	0.02202
ENST00000545356.5	KIAA1586	66.4197	603.442	334.931	3.18354	8.56e-07	9.74e-05
ENST00000380943.6	ERBIN	63.4172	568.248	315.833	3.16357	9.24e-07	0.000104428
ENST00000541550.5	ADK	74.4435	657.924	366.184	3.14373	0.00023964	0.0148215
ENST00000643460.1	HOXA1	28.9649	254.68	141.822	3.13631	2.56e-05	0.00207805
ENST00000377681.7	KAT14	73.4511	640.035	356.743	3.12332	0.00079491	0.0400832
ENST00000506600.1	CCT5	87.3933	755.462	421.428	3.11177	1.65e-06	0.000177768
ENST00000468137.5	ABTB1	7.99122	68.8652	38.4282	3.10735	0.000486965	0.0267644
ENST00000569540.5	TMEM170A	126.901	1076.51	601.706	3.08461	0.000223065	0.0139185
ENST00000569377.1	ZDHHC7	9.98996	84.7277	47.3588	3.08436	0.000629805	0.033162
ENST00000324096.8	MAP1S	351.848	2967.02	1659.43	3.07599	0.000800839	0.0403549
ENST00000397192.5	PAXIP1	32.4686	272.066	152.267	3.06686	0.00101701	0.0484935
ENST00000274712.7	ZMAT2	509.434	4203.91	2356.67	3.04477	2.4e-06	0.000250654
ENST00000462467.5	VPS26C	35.4724	286.387	160.93	3.01324	0.000679611	0.0353454
ENST00000285093.14	ACAA2	625.742	4869.69	2747.72	2.96019	1.25e-06	0.000137381
ENST00000537706.5	USP28	18.9774	147.64	83.3089	2.95975	7.47e-05	0.0053637
ENST00000601353.5	HDGFL2	29.9598	231.876	130.918	2.95223	4.2e-05	0.0032243
ENST00000549122.5	SOCS2	110.906	836.247	473.576	2.91461	0.000231101	0.0143649
ENST00000457599.6	ARID1A	406.481	3054.52	1730.5	2.90969	0.000167605	0.0108337
ENST00000395076.8	PPM1A	185.686	1384.8	785.244	2.89873	0.000348717	0.0203518
ENST00000306503.5	SOCS5	40.4348	298.751	169.593	2.88524	0.000251155	0.0154058
ENST00000307767.12	TVP23B	115.332	844.161	479.746	2.87172	2.19e-05	0.00179872
ENST00000473312.5	AGAP3	51.4511	371.987	211.719	2.85401	0.000601633	0.0319178
ENST00000559659.1	NUSAP1	10.4875	75.7981	43.1428	2.85352	0.00067719	0.0352441
ENST00000354434.8	ZYX	390.943	2825.36	1608.15	2.8534	8.64e-06	0.000789889
ENST00000395290.6	CELF1	843.97	6074.05	3459.01	2.8474	2.57e-06	0.000265796
ENST00000401878.7	RBM33	35.946	258.13	147.038	2.84416	0.000136265	0.00903518
ENST00000520931.5	TNIP1	246.234	1742.09	994.16	2.82272	0.00012892	0.00859407
ENST00000454558.2	ARID5A	41.4322	276.925	159.179	2.74063	0.000645194	0.0337913
ENST00000645865.1	CEP78	18.9711	124.854	71.9126	2.7183	0.000788432	0.0398105
ENST00000334304.9	ADGRA3	161.356	1045.43	603.394	2.69579	0.000514016	0.0280443
ENST00000598422.1	XRCC1	82.8758	532.193	307.534	2.68291	0.000892272	0.043836
ENST00000327423.10	PRR14L	186.75	1170.96	678.855	2.64851	0.000766631	0.0389737
ENST00000405159.7	FAM104A	530.567	3318.3	1924.44	2.64484	0.000980249	0.0470904
ENST00000540837.1	M6PR	43.441	270.52	156.98	2.63859	0.000160348	0.0104007
ENST00000310137.4	RBM14	366.652	2282.1	1324.38	2.63788	0.000340901	0.0200052
ENST00000573150.5	SGSH	59.4235	369.13	214.277	2.63502	0.000150066	0.00982786
ENST00000247815.8	HELB	84.3883	509.685	297.037	2.59449	0.000606784	0.0321182
ENST00000601358.5	TIMM50	272.156	1636.95	954.553	2.5885	2.83e-05	0.00227538
ENST00000347662.8	TRAF3	72.421	424.638	248.529	2.55176	0.000544253	0.0293357
ENST00000627197.1	EBLN3P	57.4122	335.872	196.642	2.54846	0.000587091	0.0313654
ENST00000495360.5	APTX	46.4285	268.512	157.47	2.53187	0.000689794	0.0357752
ENST00000392000.4	LRRFIP1	1850.69	10634.8	6242.75	2.52266	2.76e-05	0.00222828
ENST00000339728.5	ARL4C	452.967	2597.98	1525.47	2.51992	3.85e-05	0.00300458
ENST00000239944.6	SERP1	1886.65	10798.5	6342.55	2.51693	0.000214723	0.0134852
ENST00000394144.8	TBC1D23	182.829	1039.85	611.34	2.50782	0.000645939	0.0338065
ENST00000262039.8	PIK3C3	144.327	794.25	469.289	2.46026	0.000252374	0.0154424
ENST00000493657.1	PUSL1	49.446	270	159.723	2.44905	0.000428841	0.0240668
ENST00000370733.4	KIAA1586	424.438	2316.56	1370.5	2.44836	6.05e-05	0.00445088
ENST00000268712.7	NCOR1	936.401	5090.76	3013.58	2.44268	0.000439288	0.0244556
ENST00000552888.1	NUBPL	37.9586	203.607	120.783	2.42331	0.000773369	0.0392627
ENST00000333651.10	HMG20B	262.204	1380.78	821.493	2.39673	0.000164245	0.0106257
ENST00000316519.10	AACS	137.828	725.24	431.534	2.39559	0.000195927	0.0124379
ENST00000335870.6	ZNF212	139.304	716.889	428.096	2.3635	0.000285485	0.0171863
ENST00000492354.1	SZRD1	1273.68	6533.99	3903.83	2.35896	0.000601714	0.0319178
ENST00000646366.1	CHD4	390.111	1997.37	1193.74	2.35615	0.000860779	0.0427396
ENST00000375838.5	DNAJC16	65.4184	307.16	186.289	2.23122	0.00063773	0.0334945
ENST00000375053.6	MAGED2	169.279	779.278	474.278	2.20273	0.000409447	0.0232625
ENST00000429429.6	SLBP	351.1	1580.89	965.997	2.17079	0.000523864	0.0284982
ENST00000330188.13	TPM3	120.849	542.481	331.665	2.16636	0.000566029	0.030445
ENST00000505236.1	RELB	269.686	1209.81	739.747	2.16543	0.00050387	0.0275716
ENST00000605039.5	BIN2	1067.01	4548.43	2807.72	2.09179	0.000814929	0.0409542
ENST00000521724.5	CTNNA1	2858.64	688.111	1773.37	-2.05461	0.000908553	0.0445185
ENST00000392391.7	PIGX	1532.96	348.801	940.88	-2.13584	0.000763687	0.0388771
ENST00000559844.5	SNX1	1868.92	419.611	1144.27	-2.15508	0.0006999	0.0361986
ENST00000517385.5	DDHD2	1981.66	442.407	1212.03	-2.16326	0.000413056	0.0234101
ENST00000314349.8	NA	3159.44	691.195	1925.32	-2.1925	0.000829859	0.0414807
ENST00000403627.7	FAM104A	3522.59	726.869	2124.73	-2.27687	0.000499736	0.0273855
ENST00000348990.9	APP	1902.75	377.538	1140.14	-2.33339	0.000500573	0.0274113
ENST00000418766.5	TTC3	618.349	121.371	369.86	-2.34899	0.00064424	0.033765
ENST00000280800.4	PLBD2	2712.65	518.174	1615.41	-2.38819	0.000117408	0.0079044
ENST00000519449.5	RNF19A	332.655	62.4259	197.54	-2.41381	0.000736184	0.0378128
ENST00000530705.5	TPT1	15112.6	2799.24	8955.92	-2.43264	0.000271507	0.0164598
ENST00000544327.1	SCARB1	874.255	161.007	517.631	-2.44093	0.000200555	0.0126776
ENST00000360689.9	FUT8	1158.54	212.527	685.533	-2.44658	7.42e-05	0.00533509
ENST00000315285.8	SPAST	272.72	49.5435	161.132	-2.46065	0.000720463	0.0371847
ENST00000276569.7	ARMC1	5329.79	948.264	3139.03	-2.49072	0.000128039	0.00855828
ENST00000233146.6	MSH2	1480.88	255.145	868.012	-2.53706	8.59e-05	0.00603457
ENST00000399916.5	RUNX3	3789.43	647.909	2218.67	-2.54811	0.000218545	0.0136642
ENST00000460270.5	CREM	137.334	23.2828	80.3086	-2.56033	0.000602983	0.0319397
ENST00000395284.7	CDK1	1426.24	241.242	833.742	-2.56366	9.35e-05	0.00649481
ENST00000513826.1	FBXO38	609.535	103.039	356.287	-2.56451	0.000744412	0.0381157
ENST00000277895.9	ABLIM1	150.803	25.2706	88.0368	-2.57716	0.00097391	0.0468849
ENST00000372215.4	UCK1	379.035	62.9262	220.98	-2.5906	0.000203196	0.0128228
ENST00000250241.12	ILF3	352.972	55.9881	204.48	-2.65637	0.000353479	0.0205033
ENST00000275364.7	GNA12	3253.22	508.274	1880.75	-2.67819	0.00010354	0.00707945
ENST00000355666.5	TTC3	6909.82	1064.98	3987.4	-2.69782	8.9e-05	0.00622678
ENST00000274140.9	43896	8543.8	1311.66	4927.73	-2.70348	8.94e-05	0.0062475
ENST00000315869.7	TFE3	2544.27	383.364	1463.82	-2.73046	0.000598465	0.0318134
ENST00000357266.8	FKBP5	13696	1991.47	7843.74	-2.78184	1.63e-05	0.00138615
ENST00000391952.7	CLASRP	273.105	39.6336	156.369	-2.78466	9.75e-05	0.00674226
ENST00000396290.1	ID2	4786.14	680.168	2733.15	-2.81489	6.14e-06	0.000582116
ENST00000625761.2	RELB	353.093	50.0378	201.566	-2.81896	2.78e-05	0.00223648
ENST00000281496.6	VWA8	785.538	110.973	448.255	-2.82347	6.66e-06	0.000624166
ENST00000542077.5	DTL	619.349	86.1917	352.77	-2.84512	9.6e-05	0.00664111
ENST00000635758.2	ATG5	1984.04	273.518	1128.78	-2.85874	4.5e-05	0.00342584
ENST00000334696.10	ENTPD5	1449.44	199.669	824.555	-2.85981	2.13e-05	0.00175803
ENST00000604238.2	MICU1	388.502	53.5121	221.007	-2.85999	4.49e-05	0.00342584
ENST00000378755.9	ATAD3A	421.496	56.9555	239.226	-2.88758	0.000966238	0.0466096
ENST00000531154.5	ALG9	401.053	54.0004	227.527	-2.89275	2.02e-05	0.00167174
ENST00000485450.5	USP4	548.898	73.3327	311.115	-2.90401	6.42e-05	0.00469726
ENST00000590786.5	RPL36	334.109	44.5848	189.347	-2.90568	2.25e-05	0.00184299
ENST00000228843.13	RAD51AP1	1275.51	168.994	722.25	-2.91603	0.000976081	0.0469325
ENST00000638888.1	STRADA	131.385	17.3393	74.3619	-2.92166	0.000832841	0.0416019
ENST00000298316.6	ARF6	4782.61	627.291	2704.95	-2.93059	1.31e-05	0.00113139
ENST00000523335.1	ENY2	492.45	64.425	278.438	-2.9343	0.000962962	0.0465118
ENST00000430328.6	RIF1	7677.64	1002.57	4340.11	-2.93696	4.2e-05	0.0032243
ENST00000002125.8	NDUFAF7	606.73	77.7768	342.253	-2.96363	4.3e-06	0.000426659
ENST00000556148.5	MIA2	208.229	26.2652	117.247	-2.98698	0.000777537	0.0393938
ENST00000358896.10	DUS2	626.002	78.7782	352.39	-2.99029	0.000435232	0.0243338
ENST00000497410.5	BRD9	512.346	61.4268	286.887	-3.06017	4.49e-06	0.000441916
ENST00000538173.1	EIF2S3B	153.287	18.3332	85.8099	-3.06374	0.000122874	0.0082426
ENST00000503199.1	HSPD1P1	374.593	43.5939	209.094	-3.10311	1.2e-05	0.00105721
ENST00000585242.5	PSMC5	489.993	56.9925	273.493	-3.10393	0.000851051	0.0422848
ENST00000418390.6	ELOA	1139.98	131.785	635.883	-3.11274	4.58e-05	0.00348728
ENST00000448516.6	KAT8	64.921	7.43167	36.1763	-3.12694	0.000483339	0.0265847
ENST00000555036.1	TMED10	130.28	14.8649	72.5726	-3.13168	0.000878772	0.0433155
ENST00000357903.7	APP	3880.02	440.938	2160.48	-3.13741	2.92e-05	0.00234467
ENST00000278856.8	WDR74	1257.5	139.747	698.626	-3.16968	0.000112909	0.00765685
ENST00000598441.5	SNRNP70	389.44	42.6031	216.022	-3.19236	7.32e-06	0.000678271
ENST00000532402.5	GANAB	127.351	13.874	70.6124	-3.19839	0.0001069	0.00729
ENST00000346436.10	CLCN6	1182.94	127.827	655.382	-3.21011	5.06e-07	5.96e-05
ENST00000494176.6	EML3	1050.46	111.482	580.97	-3.23614	5.4e-06	0.000519704
ENST00000462329.5	UCK2	104.408	10.9	57.6542	-3.25984	0.000432371	0.0242284
ENST00000468828.5	NDUFS2	147.326	15.3584	81.342	-3.26191	1.9e-05	0.00158825
ENST00000427478.6	CNEP1R1	594.329	60.9438	327.636	-3.28572	2.85e-06	0.000292898
ENST00000394697.6	ADCY7	414.449	42.0967	228.273	-3.29938	0.000251972	0.0154417
ENST00000546413.1	GOLGA2P5	264.701	26.2584	145.48	-3.33352	3.49e-06	0.000353358
ENST00000312493.5	PEAK1	528.088	51.5108	289.8	-3.35781	0.00041019	0.023283
ENST00000477277.5	CDK8	795.936	77.2953	436.616	-3.36421	1.05e-06	0.000117096
ENST00000607784.1	GRHPR	363.476	35.1812	199.328	-3.369	1.72e-05	0.00145572
ENST00000357006.8	ZBTB14	563.353	54.4924	308.922	-3.3699	5.97e-07	6.98e-05
ENST00000642691.1	MON1A	282.725	27.2424	154.984	-3.37543	7.22e-05	0.00519622
ENST00000552590.6	PRIM1	550.933	52.5221	301.727	-3.39089	7.42e-06	0.00068612
ENST00000590561.5	APLP1	187.714	17.8291	102.771	-3.39617	0.000506356	0.0276669
ENST00000325324.10	IPO11	3969.47	376.081	2172.78	-3.39983	5.51e-06	0.000528423
ENST00000319073.5	RNF170	407.438	38.156	222.797	-3.41662	2.02e-05	0.00167174
ENST00000602447.5	ECPAS	989.103	89.1846	539.144	-3.47125	8.89e-06	0.000808608
ENST00000497377.5	HLA-B	1258.8	112.929	685.866	-3.47856	4e-05	0.00309233
ENST00000595047.5	GTF2F1	361.562	32.1989	196.88	-3.48914	7.88e-07	9.09e-05
ENST00000348911.10	SBF1	158.278	13.871	86.0745	-3.5123	7.99e-06	0.000735603
ENST00000333046.8	TPRN	1029.93	88.6873	559.309	-3.53767	4.87e-07	5.75e-05
ENST00000361582.7	DZIP3	1359.79	113.466	736.627	-3.58306	1.09e-07	1.48e-05
ENST00000439957.7	CENPN	463.656	38.6465	251.151	-3.58464	7.86e-05	0.00561245
ENST00000519093.5	TACC1	8486.83	704.876	4595.85	-3.58977	0.000271031	0.0164491
ENST00000505061.5	MAPKBP1	434.309	35.6838	234.996	-3.6054	0.000377307	0.0216975
ENST00000398675.7	GXYLT1	3004.8	246.21	1625.51	-3.6093	6.03e-08	8.47e-06
ENST00000333877.8	NELFA	1719.69	139.712	929.702	-3.62161	2.14e-05	0.00175873
ENST00000601419.5	SELENOW	227.689	18.3286	123.009	-3.63486	1.56e-06	0.000169077
ENST00000390645.2	ARL4C	2305.62	180.318	1242.97	-3.67653	6.29e-09	1.54e-06
ENST00000392844.7	ORC3	841.561	65.4075	453.484	-3.68555	3.29e-05	0.00259195
ENST00000503561.7	PARP8	89.8908	6.93739	48.4141	-3.6958	7.13e-05	0.00514327
ENST00000512747.3	IL2RG	414.171	31.2254	222.698	-3.72945	0.0010271	0.0488812
ENST00000458535.6	CMTM8	384.994	28.7306	206.862	-3.74415	2.41e-07	3.02e-05
ENST00000566433.6	ADCY7	343.114	25.2623	184.188	-3.76359	9.25e-07	0.000104428
ENST00000505082.1	TNPO1	143.244	10.4042	76.8241	-3.78325	0.000147417	0.00968846
ENST00000318424.9	CD276	1248.01	89.6329	668.821	-3.79943	0.000521598	0.0284372
ENST00000479241.5	PXK	207.718	14.8611	111.289	-3.80498	8.35e-07	9.58e-05
ENST00000613509.1	ZNF48	645.731	46.0601	345.895	-3.80931	9.79e-06	0.000877078
ENST00000507922.5	FIP1L1	125.304	8.91756	67.1109	-3.81265	1.96e-05	0.00162917
ENST00000409586.7	C8orf58	41.9548	2.97327	22.4641	-3.81884	0.000999838	0.0478279
ENST00000323387.5	SHLD2P3	94.3795	6.43933	50.4094	-3.87341	2.27e-05	0.0018543
ENST00000640668.1	DDX17	4198.68	282.407	2240.54	-3.89409	1.2e-08	2.32e-06
ENST00000518809.5	TACC1	125.308	8.42251	66.8653	-3.89511	1.17e-05	0.00103223
ENST00000337451.7	NIPA2	1868.7	123.365	996.032	-3.92103	3.49e-10	2.21e-07
ENST00000338193.10	PRIM1	331.637	21.7909	176.714	-3.92775	2.97e-05	0.00237906
ENST00000266732.8	TMPO	9551.96	627.264	5089.61	-3.92865	6.91e-10	3.85e-07
ENST00000394334.6	STK26	2792.01	181.309	1486.66	-3.94478	4.97e-10	2.96e-07
ENST00000290470.3	ARHGAP27	76.426	4.95495	40.6905	-3.94717	9.92e-05	0.00683406
ENST00000396516.6	ZC3H7A	1561.62	101.114	831.368	-3.94899	0.000265081	0.0161273
ENST00000519746.5	TBC1D9B	372.637	23.7786	198.208	-3.97001	3.7e-07	4.47e-05
ENST00000573354.1	DVL2	70.9335	4.4584	37.696	-3.9918	0.000113586	0.00769574
ENST00000586016.5	SLC25A39	39.4473	2.47748	20.9624	-3.99309	0.000619729	0.0327336
ENST00000540564.5	SOAT1	346.259	21.3087	183.784	-4.02236	9.86e-05	0.00680429
ENST00000463050.5	SNX5	137.806	8.42251	73.114	-4.03226	1.75e-06	0.000186088
ENST00000560247.5	KATNBL1	73.8933	4.46067	39.177	-4.0503	0.000401615	0.0229361
ENST00000476922.5	ACSS2	99.3883	5.94504	52.6667	-4.06331	6.62e-06	0.000621393
ENST00000401957.6	RAPGEF5	647.691	38.1349	342.913	-4.08609	0.000643203	0.0337345
ENST00000549566.5	MYL6	102.45	5.94579	54.1978	-4.10691	0.00092309	0.0450291
ENST00000356508.9	PLD3	1327.57	76.2984	701.932	-4.12099	1.69e-09	6.96e-07
ENST00000617275.4	PLEKHA2	3646.4	208.027	1927.21	-4.13162	1.4e-07	1.85e-05
ENST00000548214.1	DYNLL1	80.8908	4.46067	42.6758	-4.18083	0.000195324	0.0124101
ENST00000374525.5	AKAP2	12896.7	708.561	6802.61	-4.18596	9.11e-10	4.68e-07
ENST00000390237.2	IGKC	8164.44	448.25	4306.35	-4.18697	4.24e-08	6.17e-06
ENST00000528454.5	AMPD2	169.313	8.91907	89.1161	-4.24671	8.39e-07	9.59e-05
ENST00000604599.1	CDCA3	170.233	8.91982	89.5763	-4.25443	9.01e-06	0.000818602
ENST00000580404.5	PLEKHM1	312.563	16.3447	164.454	-4.25719	6.24e-07	7.28e-05
ENST00000633556.1	CRYBG1	609.187	31.7144	320.451	-4.2637	1.03e-07	1.4e-05
ENST00000428149.6	ALKBH8	1989.39	103.041	1046.22	-4.27102	1.68e-11	1.56e-08
ENST00000457880.6	TYW3	5098.52	263.452	2680.98	-4.27445	1.86e-05	0.00156136
ENST00000540706.5	SMG1P4	68.3708	3.46681	35.9188	-4.30157	0.000893719	0.0438782
ENST00000318386.8	SLBP	3574.49	178.804	1876.65	-4.32127	3.91e-08	5.73e-06
ENST00000620483.4	44082	79.9548	3.96336	41.9591	-4.33436	0.000465921	0.0257812
ENST00000646286.1	TBCE	50.9373	2.47823	26.7077	-4.36161	0.000476532	0.0262829
ENST00000613986.4	HSH2D	962.843	46.5536	504.698	-4.3703	1.2e-06	0.000132665
ENST00000404034.5	BRD1	164.371	7.92596	86.1484	-4.37417	9.58e-06	0.00086046
ENST00000643888.1	PPARG	1106.29	52.5447	579.415	-4.39604	0.000527624	0.0285568
ENST00000639531.1	KANSL1	136.316	6.44008	71.3778	-4.4037	3.86e-07	4.63e-05
ENST00000545200.5	NOP2	3367.37	154.6	1760.98	-4.44501	1.47e-09	6.49e-07
ENST00000531080.5	FBXO3	76.3695	3.46832	39.9189	-4.46076	7.99e-05	0.00567334
ENST00000498789.1	VPS26C	220.203	9.9084	115.056	-4.47403	1.4e-08	2.54e-06
ENST00000617270.4	RFX3	909.332	40.6463	474.989	-4.48363	0.000144142	0.00949834
ENST00000640183.1	STRADA	77.9046	3.46681	40.6857	-4.48983	3.21e-05	0.00254203
ENST00000402092.6	44076	112.843	4.9542	58.8987	-4.50952	9.86e-07	0.000111027
ENST00000644831.1	TPP1	339.851	14.8633	177.357	-4.51508	1.3e-05	0.00112599
ENST00000438581.6	TMEM39A	1339.7	57.9343	698.818	-4.53132	6.97e-05	0.00503999
ENST00000377751.9	ANXA6	1039.33	44.6014	541.965	-4.54244	1.68e-07	2.17e-05
ENST00000367606.7	METTL3	80.8908	3.46756	42.1792	-4.54391	7.08e-06	0.000660205
ENST00000394713.7	LRRC37B	104.322	4.46142	54.3916	-4.54757	0.00094881	0.0460071
ENST00000482023.5	ZNF692	250.22	10.4065	130.313	-4.58772	1.96e-07	2.49e-05
ENST00000282120.6	TGOLN2	912.577	37.6708	475.124	-4.59844	5.44e-05	0.00405974
ENST00000473654.5	RABL3	511.372	20.8061	266.089	-4.61927	0.000666969	0.0347851
ENST00000531387.5	CARS	381.571	15.3599	198.465	-4.63474	1.61e-09	6.93e-07
ENST00000546957.1	DNAJC14	49.936	1.98168	25.9588	-4.65528	7.96e-05	0.00566376
ENST00000573053.5	CEP131	50.9385	1.98168	26.4601	-4.68395	7.08e-05	0.00511905
ENST00000221957.8	PLIN3	1818.48	70.3489	944.413	-4.69205	5.7e-09	1.45e-06
ENST00000558018.5	MFGE8	38.436	1.48588	19.9609	-4.69289	0.00079161	0.0399439
ENST00000433920.5	NUTM2A-AS1	104.401	3.96336	54.1821	-4.71925	3.48e-06	0.000352483
ENST00000407633.1	BZW2	1299.8	47.5648	673.685	-4.77226	9.77e-10	4.89e-07
ENST00000273450.7	ALDH1L1	216.854	7.43243	112.143	-4.86678	5.15e-06	0.00049771
ENST00000611074.4	RAVER1	650.535	21.8007	336.168	-4.89918	1.91e-07	2.44e-05
ENST00000393145.5	ACSF3	651.233	21.8068	336.52	-4.90037	3.2e-07	3.91e-05
ENST00000628904.2	PKP4	88.8093	2.97176	45.8905	-4.90122	0.000771064	0.0391723
ENST00000354691.9	YY1AP1	1955.39	65.3947	1010.39	-4.90213	1.15e-07	1.55e-05
ENST00000469291.1	NUCB1	104.346	3.46907	53.9074	-4.91087	6.17e-06	0.000584025
ENST00000542794.5	SDHAF2	120.367	3.96562	62.1663	-4.92397	9.52e-05	0.00659965
ENST00000358029.8	STX16	1644.94	52.0089	848.473	-4.98311	8.87e-10	4.6e-07
ENST00000614811.1	MIR6506	31.9661	0.99084	16.4785	-5.01172	0.000781787	0.0395822
ENST00000494238.6	UBA5	2525.85	78.2786	1302.06	-5.01201	1.25e-15	3.32e-12
ENST00000636174.1	FBF1	96.8595	2.97327	49.9164	-5.02594	3.27e-06	0.000333169
ENST00000373487.8	PBX3	300.536	8.92209	154.729	-5.07412	1.4e-05	0.00120309
ENST00000263640.7	ACVR1	67.3795	1.98243	34.681	-5.08722	0.000172002	0.0111083
ENST00000589334.5	TMEM101	943.289	27.7367	485.513	-5.08779	2.04e-10	1.39e-07
ENST00000467659.1	DGCR2	238.038	6.9321	122.485	-5.10163	0.000198382	0.0125616
ENST00000396913.6	PHYH	86.4235	2.47823	44.4508	-5.12429	5.07e-05	0.00380936
ENST00000474312.5	GIGYF2	796.344	22.3018	409.323	-5.15816	0.00057942	0.0310161
ENST00000526092.6	ATP8B3	141.926	3.96487	72.9454	-5.16184	0.000100233	0.00689764
ENST00000357988.9	PHF8	107.765	2.97176	55.3686	-5.18033	0.000439347	0.0244556
ENST00000473439.5	BID	146.91	3.96109	75.4354	-5.21267	0.000225898	0.0140767
ENST00000479759.5	CAP1	55.4385	1.48739	28.463	-5.22049	0.000993982	0.0475783
ENST00000618772.4	RBM15	36.9523	0.99084	18.9716	-5.22086	0.000332993	0.0195875
ENST00000380707.8	SMN1	204.449	5.45226	104.95	-5.22881	0.000898155	0.044067
ENST00000428638.5	ARHGAP27	302.547	7.93125	155.239	-5.25358	2.6e-05	0.00210478
ENST00000560784.5	CHP1	97.3507	2.47597	49.9133	-5.29683	1.47e-05	0.00125715
ENST00000373652.7	FBXO36	58.9222	1.48513	30.2037	-5.30965	0.00069104	0.0358149
ENST00000503693.1	MAEA	59.3908	1.48588	30.4384	-5.32067	0.000191893	0.0122273
ENST00000622045.4	SYNRG	99.8532	2.47597	51.1646	-5.33344	9.34e-06	0.00084183
ENST00000330687.8	CMTM4	61.4247	1.48739	31.4561	-5.36844	0.000564619	0.0304046
ENST00000543663.5	TUBGCP2	209.622	4.9542	107.288	-5.403	4.34e-07	5.16e-05
ENST00000518258.5	NDUFAF6	62.921	1.48588	32.2034	-5.40391	1.87e-05	0.00156547
ENST00000418483.6	MICU1	43.4235	0.99084	22.2072	-5.45369	0.000404328	0.0230204
ENST00000603841.1	FBXW7	44.4523	0.99084	22.7216	-5.48744	0.0001491	0.00978182
ENST00000453348.1	ELFN1-AS1	423.312	9.41335	216.363	-5.49086	3.84e-06	0.000386106
ENST00000399455.2	USP47	1482.33	30.7213	756.525	-5.59249	5.28e-10	3.07e-07
ENST00000600042.5	SARS2	97.362	1.98319	49.6726	-5.61784	0.0003042	0.0181082
ENST00000578922.1	SMG8	442.008	8.91982	225.464	-5.63094	5.97e-05	0.0044118
ENST00000639111.1	GABRG2	49.4285	0.99084	25.2097	-5.64054	8.54e-05	0.00600495
ENST00000536256.3	ABCC4	50.4059	0.99084	25.6984	-5.6688	0.000312939	0.0185838
ENST00000578179.1	SNORA77B	51.4398	0.99084	26.2153	-5.69807	5.88e-05	0.00435176
ENST00000507944.5	CLDND1	52.4285	0.99084	26.7097	-5.72555	5.4e-05	0.00403664
ENST00000478981.1	BNIP2	575.831	10.4049	293.118	-5.79034	1e-13	1.7e-10
ENST00000570220.5	PLK1	140.843	2.47899	71.6611	-5.82849	0.00021515	0.0134972
ENST00000511633.5	NEK1	255.685	4.4584	130.072	-5.84164	6.61e-11	5.3e-08
ENST00000343317.10	TFEB	56.9373	0.99084	28.9641	-5.84456	3.67e-05	0.00287634
ENST00000317827.8	TACC1	1909.37	33.198	971.285	-5.84583	0.00057972	0.0310161
ENST00000313386.8	RMND5B	59.4097	0.99084	30.2003	-5.9059	3.76e-05	0.00293746
ENST00000375750.7	MSH5	60.9523	0.990085	30.9712	-5.94335	0.000385419	0.0220619
ENST00000349264.10	B2M	8823.23	141.68	4482.46	-5.96057	0.000232846	0.0144459
ENST00000450852.7	MOCS2	62.4385	0.99084	31.7147	-5.97761	2.95e-05	0.00236478
ENST00000421164.5	AFG3L1P	63.4511	0.990085	32.2206	-6.00132	0.000337159	0.0198012
ENST00000619305.1	COA6	511.892	7.92747	259.91	-6.01283	3.48e-05	0.00273761
ENST00000411829.6	PIDD1	97.8795	1.48664	49.6831	-6.0411	8.33e-07	9.57e-05
ENST00000445707.3	MUC20-OT1	103.37	1.48739	52.4285	-6.11939	3.69e-05	0.00289434
ENST00000374724.1	SLC44A1	141.39	1.98319	71.6864	-6.15605	0.000136224	0.00903518
ENST00000285896.10	CNOT8	2203.1	30.7107	1116.9	-6.16461	3.13e-16	9.37e-13
ENST00000634258.2	SZT2	143.917	1.98319	72.9502	-6.18157	0.000322644	0.019069
ENST00000485866.5	ZNF148	1027.47	13.8695	520.67	-6.21099	0.00100811	0.0481311
ENST00000354744.8	SEMA6D	110.323	1.48513	55.9041	-6.21449	5.55e-05	0.00413503
ENST00000420728.1	ITPRIPL1	37.4561	0.495797	18.9759	-6.24022	0.000829804	0.0414807
ENST00000395783.5	PEMT	113.936	1.48739	57.7117	-6.25968	0.000264461	0.0161027
ENST00000360380.7	STIL	77.8708	0.99084	39.4308	-6.29628	1.46e-05	0.0012505
ENST00000295588.8	POGLUT1	1177.77	14.3721	596.07	-6.35665	2.21e-05	0.00181487
ENST00000356971.3	ICK	901.044	10.897	455.97	-6.36955	8.38e-07	9.59e-05
ENST00000643244.1	NT5C3A	248.773	2.97025	125.872	-6.38782	8.92e-05	0.00623845
ENST00000430334.7	PLEKHM1	83.9159	0.99084	42.4534	-6.40412	5.07e-06	0.000491194
ENST00000559153.5	CCDC32	168.427	1.98168	85.2045	-6.40923	7e-06	0.000653296
ENST00000511482.1	PDCD6	609.646	6.94116	308.293	-6.45671	0.0004248	0.023912
ENST00000243583.10	COQ8B	218.253	2.47899	110.366	-6.46041	2.73e-05	0.00220182
ENST00000300209.12	EEF1AKMT3	87.3908	0.991595	44.1912	-6.46226	1.94e-05	0.00161594
ENST00000536844.5	M6PR	89.8921	0.991595	45.4418	-6.50297	1.69e-05	0.00143691
ENST00000521866.5	TACC1	91.9724	0.99084	46.4816	-6.53636	0.000195181	0.0124101
ENST00000514342.6	PARP8	97.3482	0.99084	49.1695	-6.61835	2.53e-06	0.000261543
ENST00000424679.6	ZNF274	97.7842	0.990085	49.3871	-6.62541	0.000655638	0.034242
ENST00000415142.1	LIPT1	48.9423	0.495042	24.7187	-6.62637	0.000289721	0.01736
ENST00000575851.5	GLOD4	198.024	1.98243	100.003	-6.64238	0.000286136	0.0172116
ENST00000431933.5	DHDDS	1253.74	11.881	632.81	-6.72134	0.000653766	0.0341682
ENST00000542641.5	YBX3	574.912	5.44547	290.179	-6.72198	0.00014338	0.0094565
ENST00000370321.8	RPL5	2443.39	22.2928	1232.84	-6.77611	0.00068335	0.0354794
ENST00000487943.5	IFT80	609.17	5.44547	307.308	-6.8055	0.000750557	0.0383396
ENST00000538625.1	C2CD3	112.752	0.99084	56.8712	-6.83027	8.19e-05	0.00579723
ENST00000204005.13	LTBP4	56.9235	0.495797	28.7096	-6.84407	0.000157173	0.0102125
ENST00000542113.1	NKRF	685.484	5.94579	345.715	-6.84908	0.000477758	0.0263166
ENST00000461211.5	NSFL1C	296.791	2.47672	149.634	-6.90479	5.76e-05	0.00428634
ENST00000397588.7	CDYL	1397.65	11.3935	704.521	-6.93861	1.38e-09	6.2e-07
ENST00000345041.4	FAM83G	60.9222	0.495042	30.7086	-6.94226	0.000115034	0.00777971
ENST00000434981.6	FAM53C	248.645	1.98168	125.313	-6.97121	1.89e-10	1.3e-07
ENST00000356073.8	TCF4	3057.44	24.2684	1540.85	-6.97706	1.56e-06	0.000169077
ENST00000574832.5	FN3KRP	312.766	2.47672	157.621	-6.98043	2.25e-05	0.00184299
ENST00000310799.7	C11orf45	326.045	2.47899	164.262	-7.03949	3.68e-06	0.000371416
ENST00000617923.4	ZNF2	133.844	0.99084	67.4176	-7.07767	1.52e-07	1.98e-05
ENST00000483141.1	ACOT8	25.4661	0	12.7331	-7.12644	0.00104556	0.0496012
ENST00000467992.6	CCDC74A	25.4686	0	12.7343	-7.12658	0.00103331	0.0490824
ENST00000618940.4	AP2B1	633.266	4.46142	318.864	-7.14938	5.77e-09	1.45e-06
ENST00000478974.1	ITGB8	26.4724	0	13.2362	-7.18234	0.0009809	0.0470904
ENST00000352937.5	OGG1	26.9573	0	13.4787	-7.20855	0.00105002	0.0497495
ENST00000495692.5	PANK2	146.799	0.991595	73.8954	-7.21057	9.92e-07	0.000111495
ENST00000524902.5	MTA2	515.42	3.46983	259.445	-7.21501	6.27e-10	3.54e-07
ENST00000346964.6	DLG1	149.161	0.99084	75.076	-7.23398	5.14e-05	0.00385706
ENST00000392278.2	C19orf12	27.4711	0	13.7356	-7.23577	0.000826964	0.0414039
ENST00000498611.5	TUBGCP6	300.792	1.98168	151.387	-7.24588	6e-09	1.5e-06
ENST00000507746.6	HARS	27.9548	0	13.9774	-7.26097	0.000954018	0.0461395
ENST00000443724.5	SGO1	27.9661	0	13.9831	-7.26154	0.000683327	0.0354794
ENST00000544786.1	MAPK1	27.9699	0	13.9849	-7.26173	0.000743943	0.0381157
ENST00000559170.1	PEX11A	28.4624	0	14.2312	-7.28692	0.00063479	0.0333636
ENST00000493432.5	PLSCR1	157.12	0.99084	79.0553	-7.30897	0.000248216	0.0152632
ENST00000479927.5	GORASP1	28.9523	0	14.4762	-7.31155	0.000869617	0.0430351
ENST00000431781.2	GPN2	28.9536	0	14.4768	-7.31161	0.000805633	0.0405143
ENST00000441516.1	POGZ	28.9636	0	14.4818	-7.3121	0.0005795	0.0310161
ENST00000506397.5	RPL34	28.9636	0	14.4818	-7.3121	0.0005795	0.0310161
ENST00000562201.5	CYP1A1	28.9661	0	14.4831	-7.31222	0.000592428	0.0316052
ENST00000634537.1	TXNRD2	28.9724	0	14.4862	-7.31253	0.000750303	0.0383396
ENST00000559632.5	DHRS4	29.4573	0	14.7287	-7.3365	0.000596657	0.0317917
ENST00000353170.9	KLHDC4	29.4674	0	14.7337	-7.33697	0.000573325	0.0307623
ENST00000401470.3	PPP1R26	241.12	1.48588	121.303	-7.34205	3.31e-09	1.04e-06
ENST00000463574.1	HLA-B	564.45	3.46756	283.959	-7.3467	9.23e-14	1.6e-10
ENST00000473778.5	AOPEP	29.9498	0	14.9749	-7.36042	0.000801821	0.0403771
ENST00000557512.5	CGRRF1	29.9762	0	14.9881	-7.36166	0.000882524	0.043443
ENST00000465258.1	XPNPEP3	30.4686	0	15.2343	-7.38518	0.000537079	0.0290054
ENST00000488779.5	EXOSC8	30.4787	0	15.2393	-7.38564	0.00104952	0.0497495
ENST00000600990.1	ZBTB45	249.208	1.48664	125.347	-7.38938	4.52e-10	2.72e-07
ENST00000380840.6	RCHY1	30.9611	0	15.4806	-7.40832	0.000426571	0.0239755
ENST00000560467.1	LDLR	30.9724	0	15.4862	-7.40883	0.000630008	0.033162
ENST00000377810.7	MARK2	1184.98	6.93286	595.958	-7.41711	0.000420062	0.0237384
ENST00000565740.5	CNTROB	84.857	0.495797	42.6764	-7.42007	6.02e-05	0.00444421
ENST00000487519.5	TFAM	4438.36	25.7528	2232.05	-7.42908	0.000734882	0.037798
ENST00000575898.5	ZNF232	31.4649	0	15.7324	-7.4316	0.000422033	0.0238283
ENST00000568254.5	RSRP1	31.4661	0	15.7331	-7.43165	0.000438841	0.0244556
ENST00000507142.5	NEK1	266.178	1.48588	133.832	-7.48467	2.24e-10	1.52e-07
ENST00000618207.4	CIITA	33.4511	0	16.7255	-7.51992	0.000341446	0.0200215
ENST00000392496.3	SPHK1	33.4523	0	16.7262	-7.51997	0.000326411	0.0192611
ENST00000417876.1	RFC4	33.4598	0	16.7299	-7.52029	0.00030002	0.0179022
ENST00000373520.8	BSDC1	33.4611	0	16.7306	-7.52034	0.000305769	0.0181871
ENST00000494077.6	RPS10-NUDT3	365.722	1.98168	183.852	-7.52786	1.79e-07	2.29e-05
ENST00000572904.6	KANSL1	184.496	0.99084	92.7435	-7.54067	0.000873847	0.043187
ENST00000604420.5	ODF2	33.9598	0	16.9799	-7.54169	0.000281978	0.0170026
ENST00000563276.5	ZNF688	34.4473	0	17.2237	-7.56226	0.000331249	0.0195003
ENST00000639287.1	GOSR2	282.572	1.48739	142.03	-7.57022	1.65e-07	2.14e-05
ENST00000273582.9	RUBCN	3082.38	15.3508	1548.87	-7.64951	4.94e-05	0.00372399
ENST00000403744.7	PACSIN2	36.9536	0	18.4768	-7.66358	0.000184649	0.0118328
ENST00000590329.5	YIPF2	36.9548	0	18.4774	-7.66362	0.00018548	0.0118554
ENST00000496651.5	CCDC22	36.9573	0	18.4787	-7.66372	0.000191954	0.0122273
ENST00000646602.1	SUCLA2	37.446	0	18.723	-7.68268	0.000196193	0.0124441
ENST00000445445.5	RASGRP2	37.9435	0	18.9718	-7.70172	0.000197634	0.0125249
ENST00000395211.6	TMOD1	38.4486	0	19.2243	-7.72079	0.000156146	0.0101547
ENST00000455102.6	SARS2	38.4561	0	19.228	-7.72107	0.000160193	0.0103997
ENST00000461069.6	B9D1	38.4649	0	19.2324	-7.72139	0.000232985	0.0144459
ENST00000426628.6	FAM86C1	38.4724	0	19.2362	-7.72166	0.000397497	0.0227344
ENST00000643283.1	ST3GAL3	38.4737	0	19.2368	-7.72171	0.000441016	0.0245101
ENST00000474988.5	KCTD20	38.941	0	19.4705	-7.73916	0.000183255	0.0117637
ENST00000614646.4	STON2	38.9598	0	19.4799	-7.73984	0.000173779	0.0112133
ENST00000542957.1	KLF6	38.9787	0	19.4893	-7.74052	0.000676443	0.0352299
ENST00000343060.4	NA	320.159	1.48664	160.823	-7.75081	9.41e-11	7.16e-08
ENST00000591270.1	MBTD1	39.4536	0	19.7268	-7.75802	0.00013786	0.0091247
ENST00000360321.6	C20orf96	39.4548	0	19.7274	-7.75806	0.000141178	0.00932776
ENST00000531352.5	ACER3	39.9473	0	19.9737	-7.77596	0.000128321	0.00856947
ENST00000526292.1	MTMR9	39.9799	0	19.99	-7.77711	0.000732523	0.0377027
ENST00000535607.5	USP28	109.847	0.495042	55.171	-7.7927	9.49e-06	0.00085451
ENST00000506209.5	NR1I3	40.4523	0	20.2262	-7.79408	0.000121888	0.00818386
ENST00000261654.9	ADGRD1	40.4548	0	20.2274	-7.79417	0.000128612	0.00858119
ENST00000440019.5	TMEM59	40.4573	0	20.2287	-7.79426	0.000139932	0.00925363
ENST00000538582.5	PYROXD1	1213.96	5.44849	609.702	-7.79956	0.000276171	0.0167201
ENST00000620962.1	ITM2C	561.091	2.47823	281.785	-7.82281	0.000931554	0.0452292
ENST00000465073.6	USP42	41.9435	0	20.9718	-7.84631	0.000102702	0.00703512
ENST00000297508.7	MICALL2	42.4247	0	21.2124	-7.86278	0.000246174	0.0151627
ENST00000341199.10	SIMC1	42.4335	0	21.2168	-7.86307	0.000137331	0.00909779
ENST00000564708.1	SLC7A6	43.4322	0	21.7161	-7.89664	0.000121262	0.00814916
ENST00000553118.5	GIT2	43.4473	0	21.7237	-7.89713	8.42e-05	0.00594019
ENST00000514014.1	RBM47	43.4498	0	21.7249	-7.89721	8.73e-05	0.00612243
ENST00000527822.5	EMC7	43.4749	0	21.7375	-7.89802	0.000402777	0.0229497
ENST00000542180.5	SUPT20H	237.405	0.99084	119.198	-7.90443	0.000804903	0.0405049
ENST00000381867.5	SNPH	43.9297	0	21.9649	-7.91307	0.000126534	0.00846531
ENST00000306560.1	HAS3	43.9548	0	21.9774	-7.91388	9.85e-05	0.00680415
ENST00000567119.1	CEMP1	44.4184	0	22.2092	-7.92903	0.000252155	0.0154417
ENST00000447887.5	OSBPL9	485.4	1.98092	243.691	-7.93652	9.99e-13	1.31e-09
ENST00000494192.6	EPN2	44.9511	0	22.4755	-7.94621	7.98e-05	0.00566702
ENST00000396556.6	OSBPL10	44.9548	0	22.4774	-7.94633	9.25e-05	0.0064292
ENST00000527651.5	STIM1	370.089	1.48739	185.788	-7.95914	0.000533468	0.0288313
ENST00000622235.4	SCARF2	45.4097	0	22.7048	-7.96087	0.000420123	0.0237384
ENST00000616710.4	TNFRSF11A	45.4247	0	22.7124	-7.96135	0.000126529	0.00846531
ENST00000530872.5	IFT46	45.4573	0	22.7287	-7.96236	0.000102166	0.0070048
ENST00000470588.1	SMARCD3	45.9122	0	22.9561	-7.97675	0.000295773	0.0176913
ENST00000512986.5	FNIP2	45.9498	0	22.9749	-7.97792	7.12e-05	0.00514327
ENST00000527730.1	LRRC14	45.9774	0	22.9887	-7.97876	0.000465963	0.0257812
ENST00000409267.5	PSRC1	45.9837	0	22.9918	-7.97895	0.000866537	0.0429111
ENST00000581536.5	TOP3A	46.431	0	23.2155	-7.99296	7.54e-05	0.0054036
ENST00000428274.5	PHF1	46.4373	0	23.2186	-7.99315	6.23e-05	0.00456772
ENST00000644751.1	SPG7	46.4398	0	23.2199	-7.99323	6.03e-05	0.00444421
ENST00000598692.1	DNAJB1	46.9072	0	23.4536	-8.00767	0.000357421	0.0207137
ENST00000307331.9	SCNN1B	46.9749	0	23.4875	-8.00973	0.000358709	0.0207722
ENST00000534961.5	RNF170	644.09	2.47823	323.284	-8.02213	7.3e-13	1.03e-09
ENST00000419102.1	FLVCR1	47.4523	0	23.7262	-8.02433	7.14e-05	0.00514391
ENST00000509317.5	COPS4	47.9297	0	23.9649	-8.03879	6.22e-05	0.00456772
ENST00000448935.6	VIPAS39	48.436	0	24.218	-8.05395	4.93e-05	0.00372225
ENST00000592193.6	FBF1	48.4398	0	24.2199	-8.05405	4.83e-05	0.00365003
ENST00000528772.1	CCDC136	50.9297	0	25.4649	-8.12638	4.03e-05	0.00311433
ENST00000526549.5	RNF121	50.931	0	25.4655	-8.12641	3.93e-05	0.00305028
ENST00000373325.6	DHX35	50.9787	0	25.4893	-8.12773	0.000452594	0.0250974
ENST00000622456.4	KLHDC4	51.4184	0	25.7092	-8.14016	5.87e-05	0.00434546
ENST00000404603.5	GGT1	51.4724	0	25.7362	-8.14164	0.000252835	0.015458
ENST00000511722.5	AFF1	51.9084	0	25.9542	-8.15384	0.000100849	0.00692727
ENST00000414701.1	MOGS	51.9799	0	25.99	-8.15579	0.000496925	0.0272716
ENST00000375036.6	MXRA7	52.431	0	26.2155	-8.16828	3.28e-05	0.00259195
ENST00000541387.5	NFS1	52.936	0	26.468	-8.18211	3.11e-05	0.00248032
ENST00000537888.1	PEX11B	869.514	2.97478	436.244	-8.19153	1.26e-07	1.68e-05
ENST00000591479.1	ZNF784	53.921	0	26.9605	-8.20871	3.48e-05	0.00273761
ENST00000428358.5	PPAN-P2RY11	53.9774	0	26.9887	-8.21019	0.000371932	0.0214375
ENST00000526175.5	TMEM218	54.3783	0	27.1891	-8.22088	0.000774202	0.0392782
ENST00000538977.5	PPWD1	55.4285	0	27.7142	-8.24849	2.44e-05	0.00198824
ENST00000288167.7	IL17RB	56.9448	0	28.4724	-8.28742	3.22e-05	0.00255089
ENST00000568548.5	VAC14	469.665	1.48739	235.576	-8.30316	9.4e-08	1.29e-05
ENST00000366783.7	PSEN2	317.999	0.99084	159.495	-8.32608	0.000835381	0.0416729
ENST00000596991.6	ADGRE2	58.9235	0	29.4617	-8.33671	1.79e-05	0.00150288
ENST00000465627.5	UBA3	58.9598	0	29.4799	-8.33758	7.79e-05	0.00556762
ENST00000534156.5	IFT46	161.105	0.495042	80.7999	-8.3453	0.000728751	0.0375345
ENST00000418268.5	ELMOD3	59.3933	0	29.6967	-8.34817	6.39e-05	0.00467625
ENST00000289952.9	SLC39A14	59.3946	0	29.6973	-8.3482	5.85e-05	0.00433449
ENST00000377807.6	RRBP1	60.4586	0	30.2293	-8.37379	6.89e-05	0.00499742
ENST00000515235.6	HSD17B4	60.4737	0	30.2368	-8.37414	0.000228872	0.0142382
ENST00000577908.5	ZNF207	60.8946	0	30.4473	-8.38418	4.38e-05	0.00334985
ENST00000354534.10	SCN8A	61.3871	0	30.6935	-8.3958	6.72e-05	0.00487531
ENST00000326956.11	SSBP3	1007.97	2.97252	505.47	-8.40548	0.000254584	0.0155394
ENST00000503455.6	ADD1	62.4197	0	31.2098	-8.41987	1.32e-05	0.00113824
ENST00000392910.6	ZYX	3275.52	9.42015	1642.47	-8.44177	8.82e-06	0.000804328
ENST00000402881.5	MIEF1	64.3645	0	32.1822	-8.46412	0.000210784	0.0132568
ENST00000432455.5	PLXNB2	64.4197	0	32.2098	-8.46537	1.11e-05	0.000987936
ENST00000634840.1	CBL	64.9009	0	32.4504	-8.47611	1.61e-05	0.00136527
ENST00000525940.5	MYB	64.9046	0	32.4523	-8.47619	1.38e-05	0.00118832
ENST00000328528.10	MITF	64.926	0	32.463	-8.47666	1.16e-05	0.00102486
ENST00000534927.5	NLRC5	66.9523	0	33.4762	-8.52098	3.94e-05	0.00305883
ENST00000629042.2	ANP32E	2185.82	5.94277	1095.88	-8.52272	1.24e-06	0.000136534
ENST00000618002.4	RPH3AL	67.4009	0	33.7004	-8.53064	1.14e-05	0.0010141
ENST00000425888.1	WDR53	67.8883	0	33.9442	-8.54103	1.89e-05	0.00158025
ENST00000522497.1	CHTF8	68.3407	0	34.1703	-8.55059	0.000743168	0.0381157
ENST00000225698.8	C1QBP	17663.4	47.0955	8855.25	-8.55095	1.06e-09	5.2e-07
ENST00000504228.6	KIAA1211	69.9787	0	34.9893	-8.58474	0.000298683	0.0178371
ENST00000398654.7	PIAS2	70.4172	0	35.2086	-8.59379	7.27e-06	0.000675235
ENST00000349459.10	PELI3	70.8407	0	35.4203	-8.60243	0.000369976	0.0213418
ENST00000339656.7	ZNF587	193.098	0.495797	96.7971	-8.60622	1.72e-05	0.00145572
ENST00000476351.5	ACY1	71.357	0	35.6785	-8.61292	8.32e-05	0.00587533
ENST00000472643.5	MTFR1L	71.9661	0	35.9831	-8.62516	0.000100835	0.00692727
ENST00000590171.1	CIRBP	72.3369	0	36.1684	-8.63258	0.000360244	0.0208449
ENST00000494045.5	REXO4	72.441	0	36.2205	-8.63466	1.76e-05	0.00148788
ENST00000366508.5	AHCTF1	3162.62	7.92672	1585.27	-8.64016	6.14e-16	1.7e-12
ENST00000317287.5	DNAJC14	73.3996	0	36.6998	-8.65364	6.04e-06	0.000573663
ENST00000507089.5	UGDH	73.4122	0	36.7061	-8.65388	5.73e-06	0.00054827
ENST00000426362.6	TXNL4B	73.8356	0	36.9178	-8.66217	0.000278256	0.016819
ENST00000493583.5	TFE3	607.362	1.48664	304.424	-8.67454	1.71e-10	1.19e-07
ENST00000368023.7	TSTD1	74.9034	0	37.4517	-8.6829	5.06e-06	0.000491194
ENST00000415570.1	EIF2AK3	74.946	0	37.473	-8.6837	2.33e-05	0.0018965
ENST00000505286.5	STX18	75.3469	0	37.6735	-8.69141	7.88e-05	0.00561971
ENST00000378345.8	ACSF3	75.8808	0	37.9404	-8.7016	8.42e-06	0.00077216
ENST00000638374.1	GOSR2	415.41	0.990085	208.2	-8.71226	1.11e-05	0.000984721
ENST00000349824.8	IKZF1	76.9297	0	38.4649	-8.72139	8.83e-06	0.000804328
ENST00000454389.5	SLC4A7	77.4222	0	38.7111	-8.7306	6.33e-06	0.000596374
ENST00000414665.5	MBOAT7	77.9021	0	38.9511	-8.73953	4.08e-06	0.000407925
ENST00000453908.7	SH3D21	77.9159	0	38.958	-8.73978	5.03e-06	0.000488672
ENST00000407644.6	ADD2	78.8971	0	39.4486	-8.75784	3.87e-06	0.000388332
ENST00000647108.1	LINC00205	78.931	0	39.4655	-8.75844	9.1e-06	0.000824164
ENST00000376829.6	DZIP1	79.4009	0	39.7004	-8.76702	3.69e-06	0.000371841
ENST00000396547.5	TRIM39	79.8896	0	39.9448	-8.77587	3.96e-06	0.000396435
ENST00000380221.7	TRAPPC10	436.436	0.99084	218.713	-8.78286	1.3e-05	0.00112599
ENST00000546203.5	ODF2	80.3545	0	40.1772	-8.78424	1.85e-05	0.00155289
ENST00000440279.7	CUTA	439.397	0.99084	220.194	-8.79259	0.000302827	0.0180409
ENST00000526754.5	RBM25	81.3821	0	40.691	-8.80258	4.13e-06	0.000411687
ENST00000233330.6	RTKN	81.8783	0	40.9391	-8.81135	4.43e-06	0.000437409
ENST00000645840.1	CSNK2A1	448.49	0.991595	224.741	-8.82135	0.000380906	0.0218707
ENST00000496418.5	ACAD11	448.396	0.99084	224.694	-8.82189	1.76e-11	1.6e-08
ENST00000412806.1	SH3BP5	83.8657	0	41.9329	-8.84595	5.75e-06	0.000549646
ENST00000471268.1	KDELR3	83.8708	0	41.9354	-8.84604	4.66e-06	0.000457387
ENST00000636639.1	ATP6AP2	84.9624	0	42.4812	-8.86466	6.45e-05	0.00471056
ENST00000542657.5	ANKLE2	85.9072	0	42.9536	-8.88064	3.01e-06	0.00030797
ENST00000361711.7	OSGIN1	86.3984	0	43.1992	-8.88887	2.46e-06	0.000255626
ENST00000396548.5	TRIM39	87.3821	0	43.691	-8.9052	2.35e-06	0.000245419
ENST00000643500.1	ABHD5	88.4046	0	44.2023	-8.92198	2.61e-06	0.000269069
ENST00000473244.5	MED15	481.999	0.99084	241.495	-8.92608	0.000440073	0.0244759
ENST00000418708.3	ANKMY1	89.3896	0	44.6948	-8.93797	1.97e-06	0.000208034
ENST00000635828.1	CDKL5	89.8821	0	44.941	-8.9459	1.94e-06	0.000205879
ENST00000397596.6	HRAS	91.8545	0	45.9272	-8.97722	3.44e-06	0.000349223
ENST00000476326.5	WDR4	752.514	1.48588	377	-8.98399	1.01e-14	2.15e-11
ENST00000534044.5	MYB	92.3758	0	46.1879	-8.98538	1.73e-06	0.000185418
ENST00000542061.2	FBRSL1	252.491	0.495797	126.494	-8.99289	0.000450385	0.0250122
ENST00000543354.5	RPS6KC1	92.8871	0	46.4435	-8.99334	1.61e-06	0.000174318
ENST00000412477.7	ARRB2	94.3294	0	47.1647	-9.01557	9.02e-06	0.000819247
ENST00000617840.1	ZNF516	94.3407	0	47.1703	-9.01575	4.83e-06	0.000472579
ENST00000512744.5	PLXND1	94.3482	0	47.1741	-9.01586	3.34e-06	0.000339917
ENST00000585236.5	TSPOAP1-AS1	94.3996	0	47.1998	-9.01664	1.92e-06	0.000204199
ENST00000542645.5	ZDHHC20	95.4059	0	47.7029	-9.03193	2.33e-06	0.000243456
ENST00000308811.8	ZNF596	97.8607	0	48.9304	-9.0686	1.48e-06	0.000160746
ENST00000618172.4	DDX27	6391.25	11.8961	3201.57	-9.06954	3.14e-16	9.37e-13
ENST00000438661.2	KCNC4	98.3607	0	49.1804	-9.07595	1.41e-06	0.000154746
ENST00000379117.6	BCAP29	98.857	0	49.4285	-9.08321	1.49e-06	0.000161648
ENST00000403537.3	THUMPD2	99.3996	0	49.6998	-9.0911	1.74e-06	0.000185448
ENST00000320063.10	GIT2	99.4046	0	49.7023	-9.09117	2.09e-06	0.000221072
ENST00000538366.5	KIFAP3	1637.55	2.97478	820.265	-9.10478	5.24e-09	1.39e-06
ENST00000463608.5	PI4KAP2	100.347	0	50.1735	-9.10479	1.77e-06	0.000188623
ENST00000560202.1	USP3	100.4	0	50.1998	-9.10554	1.71e-06	0.000182887
ENST00000412532.6	SLC1A5	8736.48	15.8512	4376.17	-9.10623	7.51e-05	0.00538526
ENST00000571961.7	JRK	101.372	0	50.686	-9.11945	9.94e-07	0.000111556
ENST00000622283.1	SPRY1	555.105	0.99084	278.048	-9.12981	0.00035319	0.0205033
ENST00000647448.1	NA	832.907	1.48588	417.197	-9.13054	0.000181684	0.0116872
ENST00000546753.5	METAP2	104.774	0	52.3871	-9.16706	5.32e-05	0.00398336
ENST00000352260.11	SPNS1	104.87	0	52.4348	-9.16839	8.28e-07	9.52e-05
ENST00000326595.11	CCDC66	106.942	0	53.4711	-9.1966	1.45e-05	0.00123988
ENST00000492028.5	ARHGAP12	107.436	0	53.718	-9.20325	9.92e-06	0.00088755
ENST00000556505.5	SLC25A29	107.861	0	53.9304	-9.20896	7.16e-07	8.3e-05
ENST00000444040.6	SHQ1	1807.75	2.97327	905.36	-9.24811	3.04e-21	2.83e-17
ENST00000511739.1	USP38	2421.92	3.96411	1212.94	-9.25489	4.98e-05	0.00374264
ENST00000517944.5	MTFR1	111.868	0	55.9341	-9.26159	6.14e-07	7.17e-05
ENST00000396934.7	BTN3A2	113.231	0	56.6157	-9.27904	0.000263491	0.0160568
ENST00000414371.6	FAM122C	113.866	0	56.9329	-9.28712	5.57e-07	6.52e-05
ENST00000627068.2	MAGED2	115.858	0	57.9291	-9.31215	4.86e-07	5.75e-05
ENST00000412398.6	CCDC51	117.396	0	58.6979	-9.33116	1.24e-06	0.000136768
ENST00000494464.5	ERCC3	118.219	0	59.1095	-9.34122	0.000250567	0.0153824
ENST00000453186.5	KIAA1841	120.314	0	60.1572	-9.3666	7.51e-07	8.68e-05
ENST00000334984.10	RREB1	122.353	0	61.1766	-9.39084	3.68e-07	4.45e-05
ENST00000382538.10	TSC2	123.828	0	61.9141	-9.40813	3.87e-07	4.63e-05
ENST00000449762.6	OXR1	338.104	0.495042	169.299	-9.41465	3.7e-08	5.47e-06
ENST00000547026.5	ZNF641	125.334	0	62.6672	-9.42557	3.24e-07	3.96e-05
ENST00000564887.5	NUP93	125.344	0	62.6722	-9.42569	3.14e-07	3.84e-05
ENST00000557164.5	FUT8	125.828	0	62.9141	-9.43125	3.39e-07	4.13e-05
ENST00000570273.5	HERPUD1	126.818	0	63.409	-9.44255	3.84e-07	4.62e-05
ENST00000584327.5	SNHG15	126.838	0	63.4191	-9.44278	2.94e-07	3.61e-05
ENST00000420066.1	SLC35F5	128.987	0	64.4937	-9.46697	0.000329956	0.0194395
ENST00000640521.1	MED17	129.842	0	64.921	-9.47655	2.62e-07	3.26e-05
ENST00000377346.8	PIK3CD	129.852	0	64.926	-9.47666	2.91e-07	3.59e-05
ENST00000340595.3	SLC4A4	131.851	0	65.9253	-9.49869	2.72e-07	3.37e-05
ENST00000488766.5	ANKRD13B	132.444	0	66.2218	-9.50514	1.4e-05	0.00120309
ENST00000600428.5	TRIP10	132.93	0	66.4649	-9.51043	6.51e-06	0.000612509
ENST00000374870.8	ARHGEF9	136.307	0	68.1534	-9.54665	2.48e-07	3.11e-05
ENST00000614493.4	MED22	1150.11	1.48513	575.798	-9.59668	0.000411881	0.0233612
ENST00000594975.5	EPS15L1	146.857	0	73.4285	-9.6542	2.66e-07	3.29e-05
ENST00000381341.6	DDX1	6048.99	7.42715	3028.21	-9.66954	0.000131584	0.00875598
ENST00000311275.11	ZMYND8	150.188	0	75.0938	-9.68654	8.14e-06	0.000747892
ENST00000346530.9	ABCB9	154.783	0	77.3915	-9.73004	1.19e-07	1.6e-05
ENST00000562084.5	BBS4	156.749	0	78.3745	-9.74825	2.52e-07	3.14e-05
ENST00000346806.2	CTH	158.387	0	79.1935	-9.76323	8.4e-07	9.59e-05
ENST00000496559.6	LRIG1	160.231	0	80.1157	-9.77995	3.48e-07	4.23e-05
ENST00000511908.5	PPWD1	161.769	0	80.8846	-9.79373	1.01e-07	1.38e-05
ENST00000409516.7	STK16	165.45	0	82.7249	-9.82615	1.76e-05	0.00148788
ENST00000407364.7	METTL15	165.456	0	82.728	-9.82621	2.51e-05	0.0020391
ENST00000579081.5	NF1	3669.84	3.9626	1836.9	-9.85493	2.69e-22	2.87e-18
ENST00000628377.2	HACL1	172.787	0	86.3933	-9.88878	5.35e-08	7.61e-06
ENST00000561718.5	RNPS1	7049.43	7.42866	3528.43	-9.89004	2.64e-26	1.97e-21
ENST00000490631.5	RNF13	175.268	0	87.6339	-9.90935	5.14e-08	7.34e-06
ENST00000620594.1	ZFAS1	175.278	0	87.639	-9.90944	4.92e-08	7.1e-06
ENST00000639419.1	TUBA1C	175.77	0	87.8852	-9.91348	4.95e-08	7.13e-06
ENST00000549437.5	LRMP	177.27	0	88.6352	-9.92574	4.68e-08	6.77e-06
ENST00000621344.4	MYO19	964.076	0.99084	482.533	-9.92618	0.000149509	0.00980003
ENST00000513119.5	CALCOCO2	177.576	0	88.788	-9.92819	9.36e-05	0.00649717
ENST00000596739.1	ZBTB45	180.269	0	90.1346	-9.94994	4.22e-08	6.16e-06
ENST00000475841.2	EP400P1	183.839	0	91.9197	-9.97823	1.43e-07	1.88e-05
ENST00000534885.5	TNFRSF1A	185.303	0	92.6515	-9.98967	5.29e-08	7.54e-06
ENST00000396050.5	EDA2R	191.033	0	95.5166	-10.0336	0.000181793	0.0116872
ENST00000614878.4	ANKRD13B	194.691	0	97.3457	-10.061	7.6e-08	1.06e-05
ENST00000598312.5	ZNF329	200.278	0	100.139	-10.1018	2.95e-08	4.57e-06
ENST00000632964.1	PHACTR4	205.238	0	102.619	-10.1371	2.04e-08	3.36e-06
ENST00000497389.7	SHLD2P1	209.235	0	104.618	-10.1649	1.83e-08	3.09e-06
ENST00000534641.5	GTF2H1	210.641	0	105.321	-10.1746	1.09e-07	1.48e-05
ENST00000344135.5	TRIO	216.681	0	108.341	-10.2154	2.44e-08	3.91e-06
ENST00000417178.6	TUBGCP2	218.144	0	109.072	-10.2251	5.68e-08	8.02e-06
ENST00000506157.1	ADD1	218.709	0	109.354	-10.2288	1.51e-08	2.68e-06
ENST00000645589.1	DDX3X	219.725	0	109.863	-10.2355	1.39e-08	2.52e-06
ENST00000525369.5	MYB	221.405	0	110.702	-10.2465	1.92e-06	0.000204199
ENST00000476352.5	NIN	603.497	0.495797	301.997	-10.2499	0.00037221	0.0214375
ENST00000542507.5	YTHDF2	3062.49	2.47521	1532.48	-10.2727	0.000221216	0.0138196
ENST00000400777.7	CASP9	236.117	0	118.059	-10.3393	3.48e-08	5.23e-06
ENST00000428214.5	PEX1	242.186	0	121.093	-10.3759	8.14e-09	1.82e-06
ENST00000433206.6	LASP1	244.237	0	122.118	-10.3881	1.1e-08	2.17e-06
ENST00000547688.6	SLC11A2	247.013	0	123.507	-10.4044	4.43e-07	5.27e-05
ENST00000288774.7	PEX10	252.176	0	126.088	-10.4342	6.42e-09	1.56e-06
ENST00000370007.5	NOLC1	8256.23	5.9473	4131.09	-10.4389	0.00078465	0.0396733
ENST00000626154.2	MELK	1390.63	0.991595	695.813	-10.4544	5.46e-12	5.66e-09
ENST00000435975.5	NCAPH	1403.88	0.99084	702.434	-10.4685	1.18e-12	1.44e-09
ENST00000394605.2	CLDN12	259.342	0	129.671	-10.4746	2.03e-07	2.57e-05
ENST00000376636.7	VPS13A	262.586	0	131.293	-10.4926	1.51e-08	2.68e-06
ENST00000531519.5	MYB	265.37	0	132.685	-10.5078	5.33e-07	6.28e-05
ENST00000419354.5	DLG1	2898.5	1.98168	1450.24	-10.5142	0.000522895	0.0284662
ENST00000327028.8	VIPAS39	274.469	0	137.235	-10.5564	2.02e-07	2.56e-05
ENST00000432071.1	VAMP8	289.427	0	144.714	-10.633	4.59e-06	0.000450631
ENST00000579390.1	TSPYL2	300.986	0	150.493	-10.6895	1.93e-08	3.22e-06
ENST00000638680.1	SCARB2	305.452	0	152.726	-10.7107	1.32e-05	0.00114279
ENST00000225614.6	GALK1	310.146	0	155.073	-10.7327	2.33e-09	8.75e-07
ENST00000507026.5	NDUFS4	313.216	0	156.608	-10.7469	0.000397779	0.0227344
ENST00000429433.3	BEND3	852.359	0.495797	426.428	-10.748	0.000174738	0.0112655
ENST00000504804.5	CNOT6L	314.514	0	157.257	-10.7529	4.69e-09	1.3e-06
ENST00000517542.5	STAU2	316.486	0	158.243	-10.7619	0.00010325	0.00706612
ENST00000395618.7	EPN2	321.16	0	160.58	-10.7831	2.63e-09	9.06e-07
ENST00000409557.5	RND3	327.178	0	163.589	-10.8098	0.000878667	0.0433155
ENST00000399688.7	PAICS	12819.9	6.94116	6413.42	-10.8508	6.27e-05	0.00459136
ENST00000374752.6	ACAD8	341.484	0	170.742	-10.8716	2.48e-09	8.84e-07
ENST00000543648.5	PCGF5	344.139	0	172.07	-10.8827	0.000276433	0.0167224
ENST00000314728.9	EPN2	348.497	0	174.249	-10.9008	0.000488904	0.0268512
ENST00000497424.5	PANK2	348.624	0	174.312	-10.9014	0.000816592	0.0410054
ENST00000493506.5	ANKRD13B	357.964	0	178.982	-10.9396	1.77e-09	7.05e-07
ENST00000375733.6	ZBTB17	360.154	0	180.077	-10.9484	2.39e-09	8.83e-07
ENST00000512160.5	STARD4	363.653	0	181.827	-10.9623	5e-06	0.000487216
ENST00000515629.5	SLC38A9	368.832	0	184.416	-10.9827	1.69e-08	2.89e-06
ENST00000400519.6	TXNRD2	372.807	0	186.403	-10.9982	9.94e-08	1.36e-05
ENST00000479153.1	SUMO3	2085.5	0.990085	1043.24	-11.0402	0.000150833	0.00986945
ENST00000550527.5	APAF1	408.789	0	204.395	-11.1311	6.89e-08	9.66e-06
ENST00000456041.5	GDI2	420.477	0	210.239	-11.1717	3.88e-05	0.00301967
ENST00000436527.5	SPN	2291.74	0.99084	1146.36	-11.1754	3.81e-05	0.00297368
ENST00000504005.5	WWC2	426.622	0	213.311	-11.1927	1.69e-09	6.96e-07
ENST00000560855.5	EIF2AK4	427.524	0	213.762	-11.1958	4.1e-10	2.5e-07
ENST00000513112.5	YIPF5	430.374	0	215.187	-11.2054	5e-10	2.96e-07
ENST00000359972.6	APAF1	445.698	0	222.849	-11.2558	6.09e-09	1.51e-06
ENST00000582986.5	PLEKHM1P1	451.835	0	225.918	-11.2756	4.15e-10	2.52e-07
ENST00000531159.6	NAT10	456.747	0	228.374	-11.2912	1.37e-09	6.2e-07
ENST00000374990.6	TGFBR1	485.846	0	242.923	-11.3803	1.61e-10	1.13e-07
ENST00000423955.6	KRT86	530.996	0	265.498	-11.5085	3.09e-10	2.02e-07
ENST00000593690.5	PAK4	551.616	0	275.808	-11.5633	0.000205999	0.0129887
ENST00000436026.1	EHMT2	559.227	0	279.614	-11.5832	7.92e-11	6.21e-08
ENST00000620676.5	VPS13D	604.056	0	302.028	-11.6944	2.9e-06	0.000298052
ENST00000526320.5	MYB	606.307	0	303.153	-11.6998	1.43e-07	1.88e-05
ENST00000558836.5	CUX1	613.045	0	306.523	-11.7158	1.3e-10	9.4e-08
ENST00000564571.5	MYO9A	645.958	0	322.979	-11.7912	2.79e-10	1.85e-07
ENST00000442506.5	NBAS	688.905	0	344.452	-11.8841	8.81e-11	6.77e-08
ENST00000412272.6	HERC4	692.677	0	346.338	-11.892	1.88e-11	1.69e-08
ENST00000452938.5	CRLS1	718.46	0	359.23	-11.9447	3.9e-10	2.43e-07
ENST00000647366.1	DYNC1H1	721.486	0	360.743	-11.9507	4.2e-05	0.0032243
ENST00000545193.5	GRSF1	762.982	0	381.491	-12.0314	1.06e-11	1.03e-08
ENST00000511206.5	HMGCR	827.669	0	413.835	-12.1488	1.67e-11	1.56e-08
ENST00000445832.7	C12orf43	842.432	0	421.216	-12.1743	5.26e-12	5.52e-09
ENST00000346528.9	RBM23	919.472	0	459.736	-12.3006	3.51e-11	2.94e-08
ENST00000311565.4	PPARD	1074.42	0	537.208	-12.5253	2.68e-12	3.07e-09
ENST00000502553.5	TARS	8794.5	1.48588	4397.99	-12.5309	7.11e-06	0.000662637
ENST00000326225.3	AHCTF1	1130.5	0	565.249	-12.5985	0.000216775	0.0135763
ENST00000446329.6	POC5	1139.25	0	569.624	-12.6098	3.09e-12	3.39e-09
ENST00000515604.5	FAM47E-STBD1	1220.11	0	610.057	-12.7087	1.9e-07	2.43e-05
ENST00000328236.9	CEP120	1230.59	0	615.297	-12.721	7.63e-09	1.74e-06
ENST00000377533.7	SCRIB	1287.21	0	643.604	-12.786	1.21e-12	1.45e-09
ENST00000588301.5	SNRPD2	1328.5	0	664.25	-12.8315	6.9e-11	5.47e-08
ENST00000514354.5	NHP2	1347.7	0	673.849	-12.8522	1.08e-10	7.98e-08
ENST00000644317.1	ERCC3	1403.18	0	701.591	-12.9104	2.22e-13	3.68e-10
ENST00000394311.6	MBNL3	1405.33	0	702.664	-12.9126	2.35e-13	3.81e-10
ENST00000359726.7	APP	1812.04	0	906.019	-13.2793	7.82e-14	1.42e-10
ENST00000470209.5	ARHGAP4	2089.26	0	1044.63	-13.4846	9.22e-06	0.000831637
ENST00000642944.1	SUCLA2	2254.62	0	1127.31	-13.5946	9.92e-15	2.15e-11
ENST00000443308.6	SHISA5	2459.25	0	1229.63	-13.7199	8.57e-15	1.94e-11
ENST00000497525.5	NAA50	2551.46	0	1275.73	-13.7729	3.37e-06	0.000342367
ENST00000612651.4	PYCR2	2658.46	0	1329.23	-13.8323	3.73e-15	9.26e-12
ENST00000530254.6	MYO18A	3873.36	0	1936.68	-14.3753	2.82e-16	9.37e-13
ENST00000587994.5	ACAA2	4232.04	0	2116.02	-14.5031	1.38e-16	5.39e-13
ENST00000412585.6	HLA-B	4807.2	0	2403.6	-14.6869	1.02e-16	4.74e-13
ENST00000372217.5	KIF2C	4911.65	0	2455.82	-14.7179	5.29e-17	2.63e-13
ENST00000544402.5	BIN2	6212.31	0	3106.16	-15.0568	8.81e-18	4.69e-14
ENST00000513328.6	ADD1	6781.79	0	3390.89	-15.1834	4.7e-18	2.69e-14
ENST00000341372.7	TPM3	7717.61	0	3858.8	-15.3699	1.81e-18	1.13e-14
ENST00000545068.5	FOXJ3	163.09	0	81.5449	-22.5635	3.27e-08	4.98e-06
ENST00000413561.7	SLC35A2	157	0	78.5	-23.085	1.55e-08	2.74e-06
ENST00000435149.1	NCSTN	157.105	0	78.5524	-23.0916	1.53e-08	2.71e-06
ENST00000218147.11	BCORL1	153.614	0	76.8068	-23.1449	1.41e-08	2.55e-06
ENST00000446103.5	PBRM1	156.5	0	78.25	-23.1711	1.37e-08	2.5e-06
ENST00000520447.1	THUMPD3-AS1	157.5	0	78.75	-23.1791	1.36e-08	2.49e-06
ENST00000588537.1	ZNF581	158	0	79	-23.1791	1.36e-08	2.49e-06
ENST00000636026.2	ZEB2	158	0	79	-23.1791	1.36e-08	2.49e-06
ENST00000579039.2	NCOA4	237.5	0	118.75	-23.1994	1.57e-08	2.76e-06
ENST00000341060.3	TDP2	160.596	0	80.298	-23.2062	1.31e-08	2.44e-06
ENST00000543002.5	RABGGTA	160.596	0	80.298	-23.2062	1.31e-08	2.44e-06
ENST00000602786.5	HSPH1	160.596	0	80.298	-23.2062	1.31e-08	2.44e-06
ENST00000610997.1	GPR107	162	0	81	-23.2129	1.31e-08	2.44e-06
ENST00000422602.8	RIPOR1	166.082	0	83.0411	-23.246	1.25e-08	2.36e-06
ENST00000343619.8	ATP6V0A1	165.5	0	82.75	-23.2466	1.25e-08	2.36e-06
ENST00000440850.5	SDHAP1	169	0	84.5	-23.2698	1.22e-08	2.33e-06
ENST00000512866.5	PGM3	169.075	0	84.5373	-23.2704	1.21e-08	2.33e-06
ENST00000613272.4	RHOH	169.075	0	84.5373	-23.2704	1.21e-08	2.33e-06
ENST00000496381.5	CDK5RAP1	170	0	85	-23.2778	1.21e-08	2.33e-06
ENST00000371110.6	PIK3AP1	171.5	0	85.75	-23.2898	1.19e-08	2.31e-06
ENST00000367988.7	TOMM40L	172.5	0	86.25	-23.2977	1.18e-08	2.29e-06
ENST00000497924.5	ZCCHC7	207.478	0	103.739	-23.3218	1.23e-08	2.33e-06
ENST00000491606.5	GLT8D1	176	0	88	-23.325	1.14e-08	2.24e-06
ENST00000447431.6	SRRM1	179.548	0	89.7742	-23.3521	1.1e-08	2.17e-06
ENST00000556506.1	PSMA6	180.546	0	90.2729	-23.3597	1.09e-08	2.17e-06
ENST00000510525.5	MTRR	182.5	0	91.25	-23.3743	1.08e-08	2.16e-06
ENST00000437628.5	ASNS	184.536	0	92.2679	-23.3894	1.06e-08	2.12e-06
ENST00000585976.5	HEATR6	184.536	0	92.2679	-23.3894	1.06e-08	2.12e-06
ENST00000343338.11	ZNF195	185.533	0	92.7666	-23.3967	1.05e-08	2.12e-06
ENST00000426142.6	CTNND1	187.5	0	93.75	-23.4111	1.03e-08	2.11e-06
ENST00000391877.3	DEGS1	188	0	94	-23.4148	1.03e-08	2.11e-06
ENST00000343218.9	DPYSL3	188.526	0	94.2629	-23.4186	1.02e-08	2.1e-06
ENST00000411502.7	SLC26A11	191.019	0	95.5097	-23.4365	1e-08	2.07e-06
ENST00000592246.5	YIF1B	192	0	96	-23.4435	9.97e-09	2.06e-06
ENST00000389078.3	H2AFJ	192.516	0	96.2578	-23.4472	9.89e-09	2.06e-06
ENST00000563064.5	ATP6V0D1	193.014	0	96.5072	-23.4508	9.85e-09	2.06e-06
ENST00000614079.1	ARHGAP35	543.134	0	271.567	-23.4534	2.02e-08	3.33e-06
ENST00000646076.1	CTCF	250.869	0	125.434	-23.4806	1.08e-08	2.16e-06
ENST00000409311.5	BUB1	197.5	0	98.75	-23.4823	9.54e-09	2.01e-06
ENST00000299202.4	TRMT61A	210.969	0	105.485	-23.4878	9.74e-09	2.04e-06
ENST00000543381.5	DCP1B	202	0	101	-23.5158	9.19e-09	1.96e-06
ENST00000301183.15	DMAC2	209.5	0	104.75	-23.5615	8.76e-09	1.9e-06
ENST00000524835.5	TM9SF1	209.5	0	104.75	-23.5615	8.76e-09	1.9e-06
ENST00000216517.10	CEP128	211.468	0	105.734	-23.5802	8.53e-09	1.87e-06
ENST00000442869.5	RCL1	212	0	106	-23.583	8.54e-09	1.87e-06
ENST00000475268.5	SEC61A2	212	0	106	-23.583	8.54e-09	1.87e-06
ENST00000506763.5	HAUS3	212.5	0	106.25	-23.5864	8.51e-09	1.87e-06
ENST00000541810.5	NPIPA8	215	0	107.5	-23.6027	8.36e-09	1.86e-06
ENST00000643696.1	VPS33A	216.5	0	108.25	-23.6121	8.28e-09	1.85e-06
ENST00000341375.12	ZDHHC14	223.5	0	111.75	-23.6541	7.92e-09	1.79e-06
ENST00000380938.6	ERBIN	282	0	141	-23.6914	8.66e-09	1.89e-06
ENST00000437219.6	WDR81	231	0	115.5	-23.699	7.56e-09	1.74e-06
ENST00000263801.7	TP53BP1	232	0	116	-23.7043	7.52e-09	1.74e-06
ENST00000551770.5	PRKAG1	233	0	116.5	-23.7059	7.52e-09	1.74e-06
ENST00000341142.7	GMPPA	233.912	0	116.956	-23.7117	7.45e-09	1.73e-06
ENST00000615631.4	FDFT1	234.5	0	117.25	-23.7207	7.39e-09	1.73e-06
ENST00000610980.4	IBTK	337.651	0	168.825	-23.7533	8.99e-09	1.94e-06
ENST00000373266.8	KIAA0319L	244.5	0	122.25	-23.7753	7e-09	1.67e-06
ENST00000577640.1	UBB	246.38	0	123.19	-23.7866	6.89e-09	1.66e-06
ENST00000645028.1	DOCK10	534.655	0	267.327	-23.8194	1.2e-08	2.32e-06
ENST00000479365.5	SSR1	258	0	129	-23.8507	6.49e-09	1.56e-06
ENST00000544334.6	RPTOR	259.846	0	129.923	-23.8599	6.41e-09	1.56e-06
ENST00000358550.6	SIPA1L1	265	0	132.5	-23.8851	6.28e-09	1.54e-06
ENST00000513769.5	TPM3	269.5	0	134.75	-23.904	6.18e-09	1.53e-06
ENST00000578101.5	FLII	394	0	197	-23.9251	7.97e-09	1.8e-06
ENST00000322635.7	CAMK2G	281.5	0	140.75	-23.9687	5.79e-09	1.45e-06
ENST00000371677.7	UBE2V1	287.277	0	143.639	-23.9969	5.62e-09	1.44e-06
ENST00000508549.5	HSPA4L	295.257	0	147.629	-24.0176	5.56e-09	1.43e-06
ENST00000381287.8	IL6ST	294.5	0	147.25	-24.0245	5.51e-09	1.43e-06
ENST00000642430.1	RNASEH2C	296	0	148	-24.0335	5.46e-09	1.42e-06
ENST00000336967.7	MYADM	301.5	0	150.75	-24.0587	5.33e-09	1.4e-06
ENST00000434438.6	HIP1	302.24	0	151.12	-24.061	5.31e-09	1.4e-06
ENST00000490542.5	INTS6	306.5	0	153.25	-24.078	5.25e-09	1.39e-06
ENST00000480174.5	TTLL7	305.731	0	152.865	-24.0806	5.2e-09	1.39e-06
ENST00000572173.1	RMI2	322.189	0	161.095	-24.1472	4.91e-09	1.34e-06
ENST00000452087.5	NUCB1	324.683	0	162.342	-24.1596	4.85e-09	1.33e-06
ENST00000422611.6	SLC12A4	325.681	0	162.84	-24.1662	4.82e-09	1.32e-06
ENST00000418310.5	LIMK1	338.648	0	169.324	-24.2203	4.59e-09	1.28e-06
ENST00000377661.2	GALNT10	343.636	0	171.818	-24.239	4.52e-09	1.26e-06
ENST00000376672.5	MAD2L2	352.613	0	176.306	-24.2692	4.41e-09	1.24e-06
ENST00000541961.5	DPP3	358.598	0	179.299	-24.2985	4.29e-09	1.21e-06
ENST00000537883.5	QKI	365	0	182.5	-24.3228	4.21e-09	1.2e-06
ENST00000485617.6	UHRF2	372.563	0	186.281	-24.3365	4.19e-09	1.2e-06
ENST00000567983.1	DCTPP1	372.563	0	186.281	-24.3365	4.19e-09	1.2e-06
ENST00000546728.5	SART3	391.016	0	195.508	-24.4161	3.88e-09	1.13e-06
ENST00000380353.8	ELP3	393.51	0	196.755	-24.4243	3.86e-09	1.13e-06
ENST00000360639.6	C15orf39	411	0	205.5	-24.4742	3.73e-09	1.1e-06
ENST00000417955.5	NAPEPLD	409	0	204.5	-24.4776	3.7e-09	1.09e-06
ENST00000629387.2	TCF4	410	0	205	-24.4798	3.7e-09	1.09e-06
ENST00000510664.5	CCNG1	422.5	0	211.25	-24.5212	3.57e-09	1.08e-06
ENST00000610329.4	GOLGA2	425.928	0	212.964	-24.5321	3.53e-09	1.08e-06
ENST00000407246.6	SCP2	426.5	0	213.25	-24.5327	3.54e-09	1.08e-06
ENST00000372725.5	KAT6B	431.5	0	215.75	-24.5505	3.49e-09	1.07e-06
ENST00000586263.5	NEDD4L	438	0	219	-24.571	3.43e-09	1.06e-06
ENST00000423140.6	FARSA	467.5	0	233.75	-24.6593	3.2e-09	1.03e-06
ENST00000373836.4	PHACTR4	516.7	0	258.35	-24.6875	3.36e-09	1.05e-06
ENST00000358548.4	TPD52L2	483.5	0	241.75	-24.6994	3.11e-09	1.02e-06
ENST00000415951.6	REPS1	490	0	245	-24.7232	3.04e-09	9.99e-07
ENST00000328221.5	IFITM1	498.5	0	249.25	-24.737	3.03e-09	9.99e-07
ENST00000539273.5	AKAP1	501	0	250.5	-24.7535	2.97e-09	9.84e-07
ENST00000376667.7	MAD2L2	533.159	0	266.579	-24.8384	2.78e-09	9.4e-07
ENST00000434555.6	B4GALT2	813.952	0	406.976	-24.8476	4.16e-09	1.2e-06
ENST00000640813.1	HMBS	538.645	0	269.322	-24.8488	2.76e-09	9.4e-07
ENST00000638131.1	PIGA	555.602	0	277.801	-24.8898	2.68e-09	9.2e-07
ENST00000593105.5	ZNF286A	568.071	0	284.035	-24.9254	2.6e-09	9.02e-07
ENST00000530885.5	APBB1	569.567	0	284.784	-24.9291	2.59e-09	9.02e-07
ENST00000418265.1	ISY1-RAB43	586.026	0	293.013	-24.9605	2.55e-09	8.95e-07
ENST00000562955.2	SZT2	757	0	378.5	-24.9702	3.25e-09	1.04e-06
ENST00000321326.11	TMEM214	757.095	0	378.548	-24.9781	3.21e-09	1.03e-06
ENST00000370661.5	MAP7D3	596.998	0	298.499	-24.9881	2.49e-09	8.84e-07
ENST00000575542.5	RPTOR	598.993	0	299.497	-24.998	2.46e-09	8.84e-07
ENST00000427718.6	FBXO21	620	0	310	-25.0448	2.39e-09	8.83e-07
ENST00000409086.7	SLC39A10	645	0	322.5	-25.0627	2.42e-09	8.83e-07
ENST00000267197.9	SETD1B	657	0	328.5	-25.0991	2.34e-09	8.76e-07
ENST00000395104.5	ZBTB46	649.865	0	324.933	-25.1099	2.27e-09	8.67e-07
ENST00000567440.5	PARP6	658	0	329	-25.1236	2.26e-09	8.67e-07
ENST00000543762.5	RARG	689.266	0	344.633	-25.189	2.15e-09	8.29e-07
ENST00000588188.6	PRKAR1A	796	0	398	-25.1916	2.49e-09	8.84e-07
ENST00000446851.6	LIN54	726.173	0	363.087	-25.2606	2.04e-09	7.96e-07
ENST00000538765.2	ZNF263	727.669	0	363.835	-25.2635	2.04e-09	7.96e-07
ENST00000424646.6	NR3C1	777	0	388.5	-25.3528	1.92e-09	7.57e-07
ENST00000327570.13	RWDD4	881.283	0	440.641	-25.5005	1.76e-09	7.05e-07
ENST00000216214.7	FAM118A	870.809	0	435.405	-25.5086	1.72e-09	6.96e-07
ENST00000587975.2	R3HDM4	874.3	0	437.15	-25.513	1.71e-09	6.96e-07
ENST00000435847.6	CYFIP2	874.799	0	437.4	-25.5135	1.71e-09	6.96e-07
ENST00000589163.5	PLIN3	918.689	0	459.344	-25.5763	1.65e-09	6.96e-07
ENST00000617198.4	DDX1	942	0	471	-25.5818	1.69e-09	6.96e-07
ENST00000503400.5	IBTK	1004.47	0	502.237	-25.7021	1.51e-09	6.63e-07
ENST00000617246.4	LPP	1044.37	0	522.186	-25.7562	1.46e-09	6.46e-07
ENST00000535549.5	ETS1	1349.5	0	674.75	-25.8487	1.69e-09	6.96e-07
ENST00000544059.2	MAP1S	1189.5	0	594.75	-25.9366	1.3e-09	6.12e-07
ENST00000580391.5	CDK5RAP3	1223	0	611.5	-25.9372	1.34e-09	6.2e-07
ENST00000407583.7	GPN1	1322.67	0	661.336	-25.9782	1.37e-09	6.2e-07
ENST00000526258.5	KDM2A	1635.88	0	817.942	-25.9967	1.68e-09	6.96e-07
ENST00000310974.8	DPY19L1	1559.58	0	779.788	-26.0996	1.38e-09	6.2e-07
ENST00000570984.7	MYO1C	1373.5	0	686.75	-26.1005	1.2e-09	5.76e-07
ENST00000413393.5	MAPRE2	1397.98	0	698.992	-26.1547	1.13e-09	5.45e-07
ENST00000587806.5	ELOF1	1428.91	0	714.453	-26.184	2.53e-14	4.96e-11
ENST00000508792.5	KIF20A	2006.45	0	1003.23	-26.2128	1.55e-09	6.71e-07
ENST00000646229.1	HARS	2003.5	0	1001.75	-26.2246	1.52e-09	6.64e-07
ENST00000610817.4	FLNA	1582	0	791	-26.3237	1.02e-09	5.01e-07
ENST00000545232.6	UHRF1BP1L	1590	0	795	-26.3313	1.01e-09	5e-07
ENST00000645260.1	CSNK2A1	1868	0	934	-26.5487	8.84e-10	4.6e-07
ENST00000393888.1	CNP	1925.66	0	962.828	-26.5882	8.61e-10	4.58e-07
ENST00000348403.9	STRBP	1998.47	0	999.236	-26.6423	8.3e-10	4.48e-07
ENST00000371835.8	BRD4	2076.28	0	1038.14	-26.6884	8.11e-10	4.41e-07
ENST00000611764.1	POLA1	2321.5	0	1160.75	-26.846	7.36e-10	4.06e-07
ENST00000616972.4	44076	3148.08	0	1574.04	-27.2642	5.67e-10	3.25e-07
ENST00000406957.5	XPO1	4432.35	0	2216.17	-27.5881	5.26e-10	3.07e-07
ENST00000467908.1	PDXK	4806.41	0	2403.2	-27.8451	3.99e-10	2.45e-07
ENST00000420627.5	FLNA	7214	0	3607	-28.2944	3.33e-10	2.16e-07
Different genes were analyzed by using DESeq2 package in R
