# Supplementary material for: Blocking glycine utilization inhibits multiple myeloma progression by disrupting glutathione balance
Source: Nat Commun. 2022 Jul 11;13:4007. doi: 10.1038/s41467-022-31248-w (PMC9273595; doi:10.1038/s41467-022-31248-w)
Supplement: Supplementary file 6 — Supplementary Data 4 [file 41467_2022_31248_MOESM6_ESM.xlsx]

## Sheet: Sheet1
Supplementary Data 4 RNA-sequencing data on enriched signaling pathways highly correlated with glycine depletion in ARP1 cells
Category	Term	Count	%	p-value	Genes	List Total	Pop Hits	Pop Total	Fold Enrichment	Bonferroni	Benjamini	FDR
GOTERM_BP_DIRECT	GO:0001843~neural tube closure	19	1.51515	2.76e-06	DVL2, STIL, BBS4, RARG, PHACTR4, PLXNB2, ARHGAP35, ARID1A, SCRIB, SUFU, FZD6, MKS1, TSC1, PRICKLE1, TSC2, SEMA4C, APAF1, PRKACB, SETD2	1137	77	16792	3.64422	0.00986338	0.00986338	0.0050623
GOTERM_BP_DIRECT	GO:0098609~cell-cell adhesion	39	3.11005	1.5e-05	HDLBP, LIMA1, SEPT2, SNX5, ASAP1, SNX1, EPS15L1, BZW2, DDX3X, PACSIN2, PAK4, RPL34, PLIN3, PCMT1, AFDN, LRRFIP1, EHD1, PLEC, TES, GOLGA2, DAB2IP, CBL, DOCK9, PPFIBP1, SLC3A2, GLOD4, FLNB, MARK2, LASP1, CAPG, SPTBN1, DNAJB1, TMPO, EEF1D, PAICS, GIGYF2, ADD1, SEPT9, EPN2	1137	271	16792	2.12538	0.0524084	0.0265568	0.0274892
GOTERM_BP_DIRECT	GO:0016569~covalent chromatin modification	21	1.67464	6.44e-05	TDRD3, DPF3, IKZF1, JARID2, ANP32E, HMG20A, CTCF, ARID1A, NR3C1, MBTD1, TSPYL2, SMARCE1, PHF1, BCORL1, SMARCD3, MTF2, PBRM1, BRD4, DNAJC2, NCOR1, BRD9	1137	113	16792	2.74462	0.206692	0.0742781	0.118184
GOTERM_BP_DIRECT	GO:0000226~microtubule cytoskeleton organization	16	1.27592	6.54e-05	BBS4, CDK1, RNF19A, TBCE, DOCK7, CNP, FER, TACC3, TACC1, MARK2, EML3, ATXN3, MAP1S, CUL9, CLASP2, MAP7D3	1137	71	16792	3.32816	0.209592	0.057106	0.120052
GOTERM_BP_DIRECT	GO:0007067~mitotic nuclear division	35	2.79107	6.55e-05	DYNC1LI1, HAUS3, SEPT2, NEK1, HAUS1, PKMYT1, NR3C1, CCNG1, ANKLE2, KIF2C, CCSAP, PPP1R12A, BUB1, USP37, PBRM1, ACTR8, CDCA3, STAG1, CENPN, BOD1, CDK1, ARHGEF2, PBK, RGS14, REEP4, CDK3, SRSF2, NOLC1, PLK1, SGO1, CLIP1, MAPRE2, AKAP8, MAD2L2, NEK6	1137	248	16792	2.08429	0.209841	0.0460121	0.120213
GOTERM_BP_DIRECT	GO:0006974~cellular response to DNA damage stimulus	31	2.47209	6.79e-05	MMS19, ARMT1, SLF1, CHEK2, SETX, ZBTB38, FANCL, FBXW7, CASP9, BRD4, TRIP12, ALKBH8, DTL, TP53BP1, CBL, APTX, SMC6, RAD50, CDK3, MAPK1, USP28, PSEN1, PHF1, HELB, USP47, PIDD1, PSME4, OGG1, APBB1, ZBTB1, BARD1	1137	208	16792	2.2011	0.216741	0.0398975	0.124687
GOTERM_BP_DIRECT	GO:0042384~cilium assembly	22	1.75439	8.3e-05	ABLIM1, BBS4, SEPT2, KIF24, CDC14A, IFT80, DZIP1, NEK1, B9D1, TMEM237, FLNA, FBF1, MKS1, ICK, IFT46, LAMA5, ABCC4, RFX3, TCTN2, EHD1, ATP6V0D1, ARL13B	1137	124	16792	2.62025	0.258231	0.0417761	0.152444
GOTERM_BP_DIRECT	GO:0051301~cell division	44	3.50877	0.000106	DYNC1LI1, HAUS3, SEPT2, MAEA, CDC14A, GNAI2, NEK1, HAUS1, ARF6, NR3C1, CHEK2, CNTRL, CCNG1, ANKLE2, ZNF207, KIF2C, NCAPH, CCSAP, BUB1, USP37, ACTR8, CLASP2, TUBA1C, CDK14, CDCA3, STAG1, KIF2A, CDK1, BOD1, ARHGEF2, POGZ, PSRC1, TACC3, PPP1CB, REEP4, RGS14, TACC1, CDK3, CCND3, SGO1, MAP4, MAPRE2, MAD2L2, SEPT9	1137	350	16792	1.85664	0.317671	0.0466569	0.195029
GOTERM_BP_DIRECT	GO:0000278~mitotic cell cycle	11	0.877193	0.000313	CUL3, XRCC2, USP3, PAK4, STK26, CNTRL, FER, PAK1, MYB, AZI2, TFDP1	1137	41	16792	3.96233	0.676131	0.11774	0.574139
GOTERM_BP_DIRECT	GO:0006468~protein phosphorylation	51	4.06699	0.0005	PRKAG1, PKMYT1, FER, APP, CSNK2A1, HSF1, COQ8B, PIK3C3, PRKACB, PAK1, CDK16, CDK14, ADCK5, LIMK1, STK26, PIK3CD, CDK8, RPS6KC1, PBK, STK4, CDKL5, MARK2, CDK3, MAPK1, SCYL2, HIPK3, EIF2AK3, LRRK1, EIF2AK4, NEK6, ACVR1, NEK1, PHKA1, PXK, CHEK2, EPHB6, BUB1, ERCC3, RUNX3, TGFBR1, STRADA, TRIO, ILF3, FNIP2, PLK4, RPS6KA3, ICK, RPS6KA1, PLK1, GRK6, BMPR1A	1137	456	16792	1.65176	0.834456	0.164606	0.914335
GOTERM_BP_DIRECT	GO:0016032~viral process	37	2.95056	0.00055	DYNC1LI1, XPO1, CRTC2, MICB, IL6ST, CRTC1, POLA1, CALCOCO2, NUP93, SP110, SCRIB, TNFRSF1A, FBXW7, POM121, SET, ACOT8, DYNLL1, RAE1, CENPA, BUB1, IL2RG, BRD4, ZYX, ERCC3, TNPO1, DLG1, CFLAR, VAC14, ATP6V1H, MFGE8, HLA-B, RAD50, MAPK1, EIF4G3, C1QBP, TSC2, RBM15	1137	299	16792	1.82756	0.86154	0.164515	1.0047
GOTERM_BP_DIRECT	GO:0060271~cilium morphogenesis	21	1.67464	0.000819	BBS4, SEPT2, KIF24, IFT80, DZIP1, NEK1, B9D1, TMEM237, ASAP1, FBF1, FLNA, NPHP3, MKS1, ICK, DYNLL1, IFT46, RFX3, TCTN2, EHD1, ATP6V0D1, ARL13B	1137	136	16792	2.28046	0.947563	0.217826	1.4944
GOTERM_BP_DIRECT	GO:0001578~microtubule bundle formation	8	0.637959	0.0010382	MAP1S, PLK1, PSRC1, CLIP1, CHP1, SPAST, KIF20A, ZNF207	1137	25	16792	4.72598	0.976159	0.249797	1.89013
GOTERM_BP_DIRECT	GO:0051297~centrosome organization	9	0.717703	0.00129602	HAUS3, BBS4, CEP120, XRCC2, BNIP2, PLK1, HAUS1, PPP1R12A, GOLGA2	1137	33	16792	4.02782	0.990579	0.283374	2.35426
GOTERM_BP_DIRECT	GO:0043488~regulation of mRNA stability	17	1.35566	0.0014657	ZC3H14, XPO1, EXOSC8, YTHDF2, PSMA8, PARN, PSMC5, SET, PSMA6, DCP2, PSMD10, ANP32A, KHSRP, PSME3, UBB, PSME4, TNPO1	1137	103	16792	2.43755	0.994887	0.296532	2.65858
GOTERM_BP_DIRECT	GO:0042787~protein ubiquitination involved in ubiquitin-dependent protein catabolic process	22	1.75439	0.00151365	CDK1, MAEA, DZIP3, RNF19A, ABTB1, UBE4B, CBL, HERC4, KEAP1, CUL3, KLHL8, AREL1, NEDD4, PLK1, KLHL15, WWP1, TRIM32, RMND5B, NEDD4L, RCHY1, UBB, TRIP12	1137	153	16792	2.1236	0.995698	0.288618	2.74441
GOTERM_BP_DIRECT	GO:0051726~regulation of cell cycle	19	1.51515	0.00169627	PTPRC, PHACTR4, DTL, CDK8, PKMYT1, CCNG1, ITGB1, CDKL5, CDK3, ICK, YY1AP1, UHRF2, TSC1, PLK1, UBA3, TSC2, LIN54, CDK16, CDK14	1137	124	16792	2.26294	0.997772	0.301775	3.07066
GOTERM_BP_DIRECT	GO:0000731~DNA synthesis involved in DNA repair	9	0.717703	0.00194766	RAD51AP1, XRCC2, POLH, WRNIP1, TOP3A, POLA1, RMI2, RAD50, BARD1	1137	35	16792	3.79766	0.9991	0.322664	3.51809
GOTERM_BP_DIRECT	GO:0000281~mitotic cytokinesis	8	0.637959	0.00265823	BBS4, CENPA, PLK1, NUSAP1, SPTBN1, SPAST, KIF20A, MYH10	1137	29	16792	4.07412	0.999931	0.395839	4.7722
GOTERM_BP_DIRECT	GO:0030036~actin cytoskeleton organization	19	1.51515	0.00288647	EPB41, PHACTR4, LIMK1, DIAPH1, ARHGEF18, NF1, CORO6, FLNB, RND3, ATXN3, CORO1A, NISCH, DYNLL1, PACSIN2, FLII, CAP1, TRIP10, ADD2, ADD1	1137	130	16792	2.1585	0.999969	0.405409	5.17175
GOTERM_BP_DIRECT	GO:0051056~regulation of small GTPase mediated signal transduction	19	1.51515	0.00401521	GDI2, ARHGEF2, ARHGEF18, SIPA1L2, TRIO, ARHGAP35, ARHGAP17, ARHGEF9, MYO9A, ARHGAP12, ARHGAP4, ARHGAP6, ARHGAP44, SIPA1L1, TSC2, CHN1, TRIP10, INPP5B, RHOH	1137	134	16792	2.09407	0.999999	0.497989	7.1245
GOTERM_BP_DIRECT	GO:0000086~G2/M transition of mitotic cell cycle	19	1.51515	0.00508225	CEP131, HAUS3, CDK1, KAT14, HAUS1, CEP78, PKMYT1, CNTRL, CHEK2, PPP1CB, PLK4, DYNLL1, PLK1, PPP1R12A, ODF2, UBB, DYNC1H1, MELK, CDK14	1137	137	16792	2.04821	1	0.565286	8.9355
GOTERM_BP_DIRECT	GO:0006886~intracellular protein transport	28	2.23285	0.00517564	XPO1, ARHGEF2, SYNRG, STX3, VIPAS39, SNX5, VPS45, IPO11, TIMM17B, RPH3AL, SNX1, RIC1, EIF2D, AP1S3, AP2B1, COPG1, STX18, IPO4, STX16, BCAP29, TMED10, EHD1, TNPO1, SEC24D, PDCD6, AP3B1, TBC1D9B, AP2M1	1137	236	16792	1.75222	1	0.555821	9.09239
GOTERM_BP_DIRECT	GO:0006351~transcription, DNA-templated	161	12.8389	0.00526452	MORF4L1, MMS19, ZNF581, CNOT8, MED22, CNOT6, CTNNB1, NONO, DDX17, CSNK2A1, ZNF776, SMARCD3, MIER3, DHX36, DNAJC2, CIITA, ZNF641, RARG, BEND3, ZNF644, RELB, ZNF48, HMG20A, HMG20B, ARID1A, ZNF2, MAPK1, PA2G4, ZNF195, KDM2A, ZNF784, PARP14, FLII, PIAS2, AKAP8, MAD2L2, ZNF587, ZNF438, CRTC2, SETD1B, CRTC1, TFE3, ZNF131, TFEB, ZNF232, KEAP1, SP110, CHEK2, MED12L, HOXA1, ZNF322, HEXIM2, DDX3X, CNOT6L, …	1137	1955	16792	1.21625	1	0.546656	9.24148
GOTERM_BP_DIRECT	GO:0006269~DNA replication, synthesis of RNA primer	4	0.318979	0.00528885	PRIM1, HELB, PRIMPOL, POLA1	1137	6	16792	9.84579	1	0.533725	9.28226
GOTERM_BP_DIRECT	GO:0009299~mRNA transcription	4	0.318979	0.00528885	PPARD, HSF1, HIPK3, EEF1D	1137	6	16792	9.84579	1	0.533725	9.28226
GOTERM_BP_DIRECT	GO:0060976~coronary vasculature development	7	0.558214	0.00549617	AP2B1, PRICKLE1, ZBTB14, DCTN5, PLXND1, SUFU, MYH10	1137	25	16792	4.13523	1	0.533488	9.62897
GOTERM_BP_DIRECT	GO:0060612~adipose tissue development	7	0.558214	0.00549617	PAXIP1, ZNF516, PPARD, SLC25A25, ID2, OXCT1, AACS	1137	25	16792	4.13523	1	0.533488	9.62897
GOTERM_BP_DIRECT	GO:0035904~aorta development	6	0.478469	0.00572711	AP2B1, PRICKLE1, DCTN5, PLXND1, SUFU, MYH10	1137	18	16792	4.9229	1	0.534746	10.0137
GOTERM_BP_DIRECT	GO:0036498~IRE1-mediated unfolded protein response	11	0.877193	0.00581601	KDELR3, TSPYL2, TPP1, GOSR2, DNAJC3, ATP6V0D1, ZBTB17, SSR1, SERP1, SEC61A2, ADD1	1137	59	16792	2.75348	1	0.527317	10.1614
GOTERM_BP_DIRECT	GO:0045893~positive regulation of transcription, DNA-templated	51	4.06699	0.00632357	MMS19, ENY2, PPARD, E2F3, MITF, PPARG, CTCF, CTNNB1, SMARCD3, ASPH, MYB, DNAJC2, CIITA, RREB1, ARID1A, MAPK1, PSEN1, NCOA4, MED17, PIAS2, HAS3, MAD2L2, ACVR1, ZNF516, TFE3, TFEB, PPM1A, UBE2V1, CHEK2, ZBTB17, TFAM, TCF4, RUNX2, RUNX3, DVL2, KLF6, KAT8, TP53BP1, TGFBR1, PSRC1, ILF3, ATXN7L3, HDAC2, PSMC5, ID2, ETS1, RFX3, TBL1X, KAT6B, APBB1, PHF8	1137	515	16792	1.46253	1	0.544715	11.0003
GOTERM_BP_DIRECT	GO:0032092~positive regulation of protein binding	11	0.877193	0.00739031	HERPUD1, EPHB6, DERL1, EPB41, EPB41L5, PLXND1, STK4, ADD2, CAPRIN2, ADD1, B2M	1137	61	16792	2.66321	1	0.589093	12.7392
GOTERM_BP_DIRECT	GO:0034260~negative regulation of GTPase activity	9	0.717703	0.0074312	BBS4, SPRY1, DAB2IP, HRAS, CPEB2, ARRB2, RTKN, IQGAP2, RHOH	1137	43	16792	3.09112	1	0.57915	12.8052
GOTERM_BP_DIRECT	GO:0008344~adult locomotory behavior	10	0.797448	0.00756226	APP, TSC1, EPS8, ID2, TBCE, CNP, ADAM22, PBX3, GIGYF2, TMOD1	1137	52	16792	2.84013	1	0.573983	13.0164
GOTERM_BP_DIRECT	GO:0006281~DNA repair	27	2.15311	0.00916649	MMS19, XRCC2, USP3, SLF1, POLA1, TTC5, FANCL, NONO, ACTR8, ERCC3, TRIP12, FANCC, CDK1, UBE2A, RAD51AP1, POLH, MSH2, APTX, SMG1, RAD50, GTF2H1, USP28, HELB, PSME4, RBM14, OGG1, ZBTB1	1137	235	16792	1.69683	1	0.633499	15.5635
GOTERM_BP_DIRECT	GO:0008283~cell proliferation	38	3.0303	0.00928437	MORF4L1, STIL, HRAS, PPARD, CDC14A, GNAI2, POLA1, DPH1, ZEB1, FER, SCRIB, KIF2C, SBDS, RASGRP4, PAK4, PEMT, ENTPD5, BUB1, CDK5RAP3, TFDP1, CDK1, LIPA, PDXK, CYP1A1, CD276, TACC3, TACC1, CDK3, USP28, PA2G4, IGSF8, UHRF2, EPS8, LAMA5, PLK1, MAPRE2, MELK, MYH10	1137	366	16792	1.53336	1	0.62724	15.7479
GOTERM_BP_DIRECT	GO:0042059~negative regulation of epidermal growth factor receptor signaling pathway	8	0.637959	0.00940921	SPRY1, DAB2IP, AP2B1, CBL, SH3KBP1, EPS15L1, UBB, AP2M1	1137	36	16792	3.28193	1	0.621514	15.9427
GOTERM_BP_DIRECT	GO:0043161~proteasome-mediated ubiquitin-dependent protein catabolic process	24	1.91388	0.0104642	CDK1, UBE2A, MAEA, DZIP3, ABTB1, UBE4B, NSFL1C, PSMA8, CTNNB1, CUL3, FBXL19, KCTD10, ATXN3, PSMC5, PSMA6, ARRB2, PSMD10, WWP1, RMND5B, PSME3, NEDD4L, UBB, PSME4, TBL1X	1137	203	16792	1.74605	1	0.65043	17.5721
GOTERM_BP_DIRECT	GO:0007049~cell cycle	25	1.99362	0.0120046	E2F3, MAEA, SEPT2, GNAI2, ARF6, TSPYL2, PAK4, POC5, TXNL4B, DAB2IP, IKZF1, ERBIN, HMG20B, TET2, TACC1, MAPK1, RPS6KA3, UHRF2, CCND3, RIF1, NOLC1, RPS6KA1, LIN54, BLCAP, SEPT9	1137	217	16792	1.70146	1	0.690903	19.8977
GOTERM_BP_DIRECT	GO:0044375~regulation of peroxisome size	3	0.239234	0.0131011	PEX11A, PEX11B, PEX11G	1137	3	16792	14.7687	1	0.713013	21.5152
GOTERM_BP_DIRECT	GO:0034383~low-density lipoprotein particle clearance	4	0.318979	0.0133654	LDLR, DGAT2, SCARB1, EHD1	1137	8	16792	7.38434	1	0.710909	21.9005
GOTERM_BP_DIRECT	GO:0007052~mitotic spindle organization	7	0.558214	0.0138121	STIL, SBDS, SUN2, MAP4, CLASP2, DYNC1H1, KIF2A	1137	30	16792	3.44603	1	0.713699	22.5475
GOTERM_BP_DIRECT	GO:0045944~positive regulation of transcription from RNA polymerase II promoter	85	6.77831	0.0147626	HRAS, PPARG, MITF, ARID4B, CTCF, ZEB2, ZEB1, WBP2, ZBTB38, CTNNB1, SETX, PCGF5, NLRC5, HSPH1, DDX17, APP, HSF1, ZNF148, CDK5RAP3, DHX36, ZFAT, HSF4, BRD4, RPRD1B, MYB, STAG1, CIITA, SSBP4, DAB2IP, SSBP3, ARHGEF2, RARG, MTA2, RELB, CDK8, LPIN2, GRHL1, GTF2H1, MTF2, MED17, PIAS2, UBB, ACVR1, STK16, CRTC2, SBNO2, CRTC1, CREM, TFE3, TFEB, NR3C1, TTC5, MED12L, TFAM, TNFRSF1A, DDX3X, BCL11B, PPP1R12A, …	1137	981	16792	1.27965	1	0.728773	23.9074
GOTERM_BP_DIRECT	GO:0017148~negative regulation of translation	10	0.797448	0.0152609	DDX3X, TSC1, NANOS1, CIRBP, CELF1, ILF3, EIF2AK3, GIGYF2, CAPRIN2, FXR1	1137	58	16792	2.54633	1	0.732078	24.6113
GOTERM_BP_DIRECT	GO:0001701~in utero embryonic development	22	1.75439	0.015342	STIL, UBE2A, XRCC2, C2CD3, FUT8, MSH2, COPS3, TGFBR1, B9D1, YBX3, KEAP1, ITGB1, FOXP1, CTNNB1, EPB41L5, SEC24D, INPP5B, ACVR1, BMPR1A, ADD1, MYH10, FLVCR1	1137	187	16792	1.73749	1	0.725643	24.7254
GOTERM_BP_DIRECT	GO:0006418~tRNA aminoacylation for protein translation	8	0.637959	0.016628	TARS, CARS, NARS, NARS2, HARS2, HARS, FARSA, SARS2	1137	40	16792	2.95374	1	0.746089	26.5111
GOTERM_BP_DIRECT	GO:0042921~glucocorticoid receptor signaling pathway	4	0.318979	0.0190516	NEDD4, ARID1A, NR3C1, RBM14	1137	9	16792	6.56386	1	0.785094	29.768
GOTERM_BP_DIRECT	GO:0060071~Wnt signaling pathway, planar cell polarity pathway	13	1.03668	0.0209775	DVL2, AP2B1, PSMC5, PSMA6, ARRB2, PRICKLE1, PSMD10, PSME3, PSME4, UBB, PSMA8, FZD6, AP2M1	1137	92	16792	2.08688	1	0.809443	32.2584
GOTERM_BP_DIRECT	GO:0043547~positive regulation of GTPase activity	52	4.14673	0.0211895	HRAS, ARHGAP17, ARHGAP12, ARHGAP21, ARHGAP4, ARHGAP6, SMAP2, GIT2, RAPGEF5, FRS3, AFDN, DOCK10, AGAP3, ARHGEF2, DAB2IP, PLXNB1, ARHGEF18, SIPA1L2, ARHGAP27, ARHGEF9, CDKL5, SBF1, BNIP2, MON1A, ARHGEF26, CAMK2G, ASAP1, ARHGAP35, MYO9A, ITGB1, RIC1, ARHGAP44, RASGRP4, RASGRP2, IL2RG, TRIP10, INPP5B, DVL2, GDI2, NF1, DOCK9, NCKAP1L, TRIO, FNIP1, RGS14, DNMBP, RABEP2, RGS3, TSC2, PKP4, CHN1, SPTBN1	1137	565	16792	1.35924	1	0.805845	32.5273
GOTERM_BP_DIRECT	GO:0006306~DNA methylation	6	0.478469	0.0239867	BEND3, MTA2, CTCF, EHMT2, MTRR, HEMK1	1137	25	16792	3.54449	1	0.837879	35.9829
GOTERM_BP_DIRECT	GO:0006461~protein complex assembly	15	1.19617	0.0247692	CDK1, SSBP3, MITF, NFS1, NCKAP1L, TUBGCP2, SLC7A6, LPXN, ZNF148, KIFAP3, CAPG, SLC2A1, MDN1, ADD2, FANCC	1137	116	16792	1.90974	1	0.841366	36.9193
GOTERM_BP_DIRECT	GO:0006897~endocytosis	17	1.35566	0.0257197	STON2, HRAS, SYNRG, CSNK1G1, LDLR, ATP6V1H, EPS15L1, APLP1, APP, RABEP2, TSC2, SH3KBP1, WIPF2, TRIP10, EHD1, GHR, EPN2	1137	139	16792	1.80624	1	0.846566	38.0392
GOTERM_BP_DIRECT	GO:0016559~peroxisome fission	4	0.318979	0.0258689	PEX11A, PEX11B, ACOT8, PEX11G	1137	10	16792	5.90748	1	0.842532	38.2133
GOTERM_BP_DIRECT	GO:0006884~cell volume homeostasis	4	0.318979	0.0258689	KCNN4, SLC12A4, CLCN6, ADD1	1137	10	16792	5.90748	1	0.842532	38.2133
GOTERM_BP_DIRECT	GO:0023014~signal transduction by protein phosphorylation	8	0.637959	0.0270804	TYRO3, PAK4, TGFBR1, NEK1, STK26, STK4, ACVR1, BMPR1A	1137	44	16792	2.68522	1	0.850291	39.6098
GOTERM_BP_DIRECT	GO:0034644~cellular response to UV	8	0.637959	0.0270804	USP28, FBXW7, CASP9, NEDD4, USP47, PBK, ZBTB1, EIF2AK4	1137	44	16792	2.68522	1	0.850291	39.6098
GOTERM_BP_DIRECT	GO:0031398~positive regulation of protein ubiquitination	10	0.797448	0.0275807	PAXIP1, FBXW7, DERL1, ARRB2, PRICKLE1, PSMD10, SPHK1, CDK5RAP3, RCHY1, UBB	1137	64	16792	2.30761	1	0.850153	40.1777
GOTERM_BP_DIRECT	GO:0000732~strand displacement	6	0.478469	0.0280922	RAD51AP1, XRCC2, TOP3A, RMI2, RAD50, BARD1	1137	26	16792	3.40816	1	0.850138	40.7532
GOTERM_BP_DIRECT	GO:0016192~vesicle-mediated transport	18	1.43541	0.0281671	GDI2, ARF6, VPS33A, AP1S3, AP2B1, COPG1, VAMP8, KXD1, STX16, PLIN3, TSC2, GOSR2, YIPF5, TRIP10, AP2M1, KIF20A, MON1A, AP3B1	1137	152	16792	1.74892	1	0.845656	40.837
GOTERM_BP_DIRECT	GO:1900034~regulation of cellular response to heat	11	0.877193	0.0291363	HSPH1, MAPK1, POM121, HSF1, RAE1, FKBP4, CAMK2G, NUP93, DNAJB1, DNAJC2, RPTOR	1137	75	16792	2.16607	1	0.850325	41.9116
GOTERM_BP_DIRECT	GO:0007031~peroxisome organization	5	0.398724	0.0297187	PEX11A, PEX11B, PEX1, SCP2, PEX10	1137	18	16792	4.10241	1	0.851005	42.5484
GOTERM_BP_DIRECT	GO:0008542~visual learning	8	0.637959	0.0302625	DDHD2, APP, B4GALT2, PDE1B, HMGCR, NF1, ITGB1, RGS14	1137	45	16792	2.62554	1	0.851294	43.1371
GOTERM_BP_DIRECT	GO:0042981~regulation of apoptotic process	23	1.83413	0.0314055	BID, CFLAR, IKZF3, AIFM2, DEDD, MITF, ANP32E, STK26, RABGGTA, TNFRSF1A, TNFRSF11A, CASP9, RELT, ETS1, ANP32A, TPT1, PIDD1, APAF1, CTSB, TRAF5, RBM25, TRAF3, HIP1	1137	213	16792	1.59474	1	0.857067	44.3558
GOTERM_BP_DIRECT	GO:0006915~apoptotic process	51	4.06699	0.0320042	PPARD, NISCH, CSNK2A1, DYNLL1, ATG5, CASP9, PAK4, PAK1, AKT2, CDK1, OPA1, DFFB, STK4, NLRP1, MAPK1, C1QBP, BNIP2, CLIC4, HIPK3, SH3KBP1, PSME3, PIDD1, MELK, TRIM39, NEK6, TMEM214, RTKN, NR3C1, APLP1, PDE1B, BCAP29, BUB1, FAIM, ERCC3, TRAF5, HIP1, TRAF3, CFLAR, TGFBR1, RMDN3, FXR1, PLSCR1, RPS6KA3, AREL1, RPS6KA1, MAP1S, PSMD10, CYFIP2, APAF1, C19ORF12, APBB1	1137	567	16792	1.3284	1	0.857729	44.9842
GOTERM_BP_DIRECT	GO:0090307~mitotic spindle assembly	7	0.558214	0.0321621	TUBGCP6, CHEK2, TUBGCP2, FLNA, GOLGA2, ZNF207, KIF2A	1137	36	16792	2.87169	1	0.854514	45.1489
GOTERM_BP_DIRECT	GO:0051225~spindle assembly	6	0.478469	0.0326169	HAUS3, HAUS1, NCOR1, CHD4, NEK6, GOLGA2	1137	27	16792	3.28193	1	0.853957	45.6205
GOTERM_BP_DIRECT	GO:0006260~DNA replication	18	1.43541	0.0331798	CDK1, POLH, DTL, CHTF8, WRNIP1, FAM111A, POLA1, RMI2, RAD50, RFC4, SET, HELB, TOP3A, RBM14, DNAJC2, REPIN1, BARD1, ORC3	1137	155	16792	1.71507	1	0.85435	46.1988
GOTERM_BP_DIRECT	GO:0016575~histone deacetylation	8	0.637959	0.0336867	MORF4L1, HDAC2, MTA2, ARID4B, HMG20B, RBM14, TBL1X, CHD4	1137	46	16792	2.56847	1	0.854259	46.7147
GOTERM_BP_DIRECT	GO:0016049~cell growth	9	0.717703	0.0337308	ATAD3A, ENOX2, RASGRP4, PAK4, SLC3A2, ERBIN, ENTPD5, SOCS5, RPTOR	1137	56	16792	2.37354	1	0.850255	46.7593
GOTERM_BP_DIRECT	GO:0010867~positive regulation of triglyceride biosynthetic process	4	0.318979	0.0338152	LDLR, DGAT2, CNEP1R1, SCARB1	1137	11	16792	5.37043	1	0.846616	46.8447
GOTERM_BP_DIRECT	GO:0006397~mRNA processing	20	1.5949	0.0341005	PAN2, ZC3H14, RBM23, HNRNPLL, SMN1, NONO, SRSF2, SUGP2, CLASRP, METTL3, C1QBP, CNOT6L, JMJD6, KHSRP, SRRM1, QKI, CELF1, MBNL3, SNRNP70, RBM25	1137	179	16792	1.65013	1	0.844744	47.1323
GOTERM_BP_DIRECT	GO:0043393~regulation of protein binding	5	0.398724	0.0356848	APP, PSEN1, PLK1, SMARCD3, TGFBR1	1137	19	16792	3.8865	1	0.853704	48.7027
GOTERM_BP_DIRECT	GO:0045862~positive regulation of proteolysis	5	0.398724	0.0356848	HDAC2, PLK1, TRIM32, CYFIP2, ASPH	1137	19	16792	3.8865	1	0.853704	48.7027
GOTERM_BP_DIRECT	GO:0006998~nuclear envelope organization	5	0.398724	0.0356848	TMEM170A, SUN2, NUP93, PARP11, REEP4	1137	19	16792	3.8865	1	0.853704	48.7027
GOTERM_BP_DIRECT	GO:0051028~mRNA transport	8	0.637959	0.0373591	XPO1, MYO1C, KHSRP, AHCTF1, QKI, PARP11, NCBP3, SLBP	1137	47	16792	2.51382	1	0.8626	50.3145
GOTERM_BP_DIRECT	GO:0090503~RNA phosphodiester bond hydrolysis, exonucleolytic	6	0.478469	0.0375702	PAN2, PARN, CNOT8, CNOT6L, DCP2, CNOT6	1137	28	16792	3.16472	1	0.860232	50.5143
GOTERM_BP_DIRECT	GO:0006513~protein monoubiquitination	6	0.478469	0.0375702	FANCL, CUL3, NEDD4, DTL, UBE4B, NEDD4L	1137	28	16792	3.16472	1	0.860232	50.5143
GOTERM_BP_DIRECT	GO:0006511~ubiquitin-dependent protein catabolic process	20	1.5949	0.0394103	HERPUD1, UBE2A, USP3, DTL, TOLLIP, COPS3, USP4, UBE4B, PSMA8, TTC3, CUL3, USP28, ATXN3, PSMA6, CUL9, USP47, USP38, USP37, FBXO21, USP42	1137	182	16792	1.62293	1	0.869582	52.2239
GOTERM_BP_DIRECT	GO:0060043~regulation of cardiac muscle cell proliferation	3	0.239234	0.0398593	TGFBR1, FOXP1, BMPR1A	1137	5	16792	8.86121	1	0.868937	52.6324
GOTERM_BP_DIRECT	GO:0034349~glial cell apoptotic process	3	0.239234	0.0398593	BID, CASP9, APAF1	1137	5	16792	8.86121	1	0.868937	52.6324
GOTERM_BP_DIRECT	GO:1903874~ferrous iron transmembrane transport	3	0.239234	0.0398593	SLC11A2, SLC39A14, SLC25A28	1137	5	16792	8.86121	1	0.868937	52.6324
GOTERM_BP_DIRECT	GO:0072583~clathrin-mediated endocytosis	5	0.398724	0.0422913	AP2B1, FCHO1, HIP1, AP2M1, GPR107	1137	20	16792	3.69217	1	0.881068	54.7887
GOTERM_BP_DIRECT	GO:0018345~protein palmitoylation	5	0.398724	0.0422913	ZDHHC14, ZDHHC5, ZDHHC8, ZDHHC7, ZDHHC20	1137	20	16792	3.69217	1	0.881068	54.7887
GOTERM_BP_DIRECT	GO:1902287~semaphorin-plexin signaling pathway involved in axon guidance	4	0.318979	0.0428717	PLXNC1, PLXNB1, PLXNB2, PLXND1	1137	12	16792	4.9229	1	0.881151	55.2894
GOTERM_BP_DIRECT	GO:0006888~ER to Golgi vesicle-mediated transport	18	1.43541	0.042947	USE1, DCTN5, YIF1B, CUL3, MIA2, DDHD2, COPG1, DYNLL1, GORASP1, BCAP29, SPTBN1, TMED10, GOSR2, SEC22C, DYNC1H1, SEC24D, SPAST, GOLGA2	1137	160	16792	1.66148	1	0.878188	55.354
GOTERM_BP_DIRECT	GO:0000289~nuclear-transcribed mRNA poly(A) tail shortening	6	0.478469	0.0429591	PAN2, PARN, CNOT8, CNOT6L, MLH1, CNOT6	1137	29	16792	3.05559	1	0.874842	55.3644
GOTERM_BP_DIRECT	GO:0007163~establishment or maintenance of cell polarity	6	0.478469	0.0429591	NPHP3, CAP1, CLASP2, CTNNA1, SPN, DLG1	1137	29	16792	3.05559	1	0.874842	55.3644
GOTERM_BP_DIRECT	GO:0045892~negative regulation of transcription, DNA-templated	45	3.58852	0.0432261	PPARD, SBNO2, CREM, PPARG, ZBTB14, ARHGAP35, CTCF, ZEB1, ZBTB38, CTNNB1, NONO, HIC2, SET, HEXIM2, ZNF148, WWP1, LRRFIP1, MYB, RUNX2, ZNF263, NKRF, CIITA, KAT8, DAB2IP, IKZF1, JARID2, ARID5A, ILF3, FOXP1, PPM1F, ATXN1, PA2G4, YY1AP1, NR1I3, PSMC5, HDAC2, ID2, PRICKLE1, SMARCE1, UBA3, USP47, RFX3, KAT6B, ZNF438, RBM15	1137	499	16792	1.33185	1	0.873083	55.5926
GOTERM_BP_DIRECT	GO:0000209~protein polyubiquitination	20	1.5949	0.0432702	MKRN1, UBE2A, DZIP3, DTL, RNF19A, UBE4B, UBE2V1, PSMA8, CUL3, FBXW7, PSMC5, PSMA6, PSMD10, TRIM32, PSME3, NEDD4L, FBXO3, UBB, PSME4, TRIP12	1137	184	16792	1.60529	1	0.869956	55.6302
GOTERM_BP_DIRECT	GO:0007062~sister chromatid cohesion	13	1.03668	0.0452422	XPO1, CENPN, AHCTF1, KIF2C, FBXW7, SGO1, PLK1, CENPA, BUB1, CLIP1, CLASP2, STAG1, KIF2A	1137	103	16792	1.86401	1	0.87852	57.2805
GOTERM_BP_DIRECT	GO:0043085~positive regulation of catalytic activity	11	0.877193	0.0460977	NCSTN, CFLAR, MIA2, PSEN1, PHACTR4, DCP1B, ALOX5AP, GTF2F1, PSEN2, SLC37A4, SAE1	1137	81	16792	2.00562	1	0.880204	57.9783
GOTERM_BP_DIRECT	GO:0007018~microtubule-based movement	11	0.877193	0.0460977	DYNC1LI1, KIF2C, AP2B1, KIF24, KIFAP3, DNHD1, KIF21A, DYNC1H1, AP2M1, KIF20A, KIF2A	1137	81	16792	2.00562	1	0.880204	57.9783
GOTERM_BP_DIRECT	GO:0045732~positive regulation of protein catabolic process	9	0.717703	0.0480751	OAZ2, DAB2IP, CSNK2A1, LPCAT1, NEDD4, TRIM32, SNX1, NEDD4L, BARD1	1137	60	16792	2.2153	1	0.88785	59.55
GOTERM_BP_DIRECT	GO:0090090~negative regulation of canonical Wnt signaling pathway	18	1.43541	0.0497134	DVL2, DAB2IP, CTNND1, STK4, PSMA8, SDHAF2, FZD6, CUL3, NPHP3, PSMC5, PSMA6, PRICKLE1, SCYL2, PSMD10, PSME3, UBB, PSME4, MAD2L2	1137	163	16792	1.6309	1	0.893199	60.8099
GOTERM_BP_DIRECT	GO:0008654~phospholipid biosynthetic process	7	0.558214	0.0505391	CRLS1, PPARD, LPCAT1, MBOAT7, ABHD5, PEMT, AGPAT1	1137	40	16792	2.58452	1	0.894338	61.4308
GOTERM_BP_DIRECT	GO:0043065~positive regulation of apoptotic process	29	2.3126	0.0515796	BID, OSGIN1, ITGB1, SCRIB, CTNNB1, SHQ1, ARHGAP4, DDX3X, ERCC3, DAB2IP, ARHGEF2, RARG, AIFM2, ARHGEF18, NF1, TRIO, RNPS1, ARHGEF9, STK4, NCSTN, C1QBP, PSEN1, PSEN2, PIDD1, APAF1, UBB, APBB1, MELK, BARD1	1137	300	16792	1.42764	1	0.896451	62.2
GOTERM_BP_DIRECT	GO:0007398~ectoderm development	4	0.318979	0.0530056	EPB41L5, ZBTB17, BMPR1A, CTNNB1	1137	13	16792	4.54421	1	0.900212	63.2305
GOTERM_BP_DIRECT	GO:0007519~skeletal muscle tissue development	8	0.637959	0.054628	MYL6, CFLAR, IGSF8, SVIL, TAZ, NF1, FLNB, FOXP1	1137	51	16792	2.31666	1	0.904595	64.3707
GOTERM_BP_DIRECT	GO:0030521~androgen receptor signaling pathway	7	0.558214	0.0559602	NR1I3, NCOA4, FKBP4, MED17, PIAS2, ARID1A, CTNNB1	1137	41	16792	2.52148	1	0.907535	65.2819
GOTERM_BP_DIRECT	GO:0006206~pyrimidine nucleobase metabolic process	3	0.239234	0.0571445	UPRT, UCK1, UCK2	1137	6	16792	7.38434	1	0.90975	66.0733
GOTERM_BP_DIRECT	GO:1903363~negative regulation of cellular protein catabolic process	3	0.239234	0.0571445	DAB2IP, CDK5RAP3, RIC1	1137	6	16792	7.38434	1	0.90975	66.0733
GOTERM_BP_DIRECT	GO:0060323~head morphogenesis	3	0.239234	0.0571445	SSBP3, ATP6AP2, FLVCR1	1137	6	16792	7.38434	1	0.90975	66.0733
GOTERM_BP_DIRECT	GO:0070508~cholesterol import	3	0.239234	0.0571445	STARD4, LDLR, SCARB1	1137	6	16792	7.38434	1	0.90975	66.0733
GOTERM_BP_DIRECT	GO:0045345~positive regulation of MHC class I biosynthetic process	3	0.239234	0.0571445	CIITA, NLRC5, HSPH1	1137	6	16792	7.38434	1	0.90975	66.0733
GOTERM_BP_DIRECT	GO:0034773~histone H4-K20 trimethylation	3	0.239234	0.0571445	BEND3, ARID4B, KMT5B	1137	6	16792	7.38434	1	0.90975	66.0733
GOTERM_BP_DIRECT	GO:0043620~regulation of DNA-templated transcription in response to stress	3	0.239234	0.0571445	RPS6KA3, RPS6KA1, RGS14	1137	6	16792	7.38434	1	0.90975	66.0733
GOTERM_BP_DIRECT	GO:0042256~mature ribosome assembly	3	0.239234	0.0571445	SBDS, C1QBP, DDX3X	1137	6	16792	7.38434	1	0.90975	66.0733
GOTERM_BP_DIRECT	GO:0010606~positive regulation of cytoplasmic mRNA processing body assembly	3	0.239234	0.0571445	PAN2, CNOT6L, CNOT6	1137	6	16792	7.38434	1	0.90975	66.0733
GOTERM_BP_DIRECT	GO:0006303~double-strand break repair via nonhomologous end joining	9	0.717703	0.0611035	PAXIP1, KDM2A, RIF1, TP53BP1, POLA1, HMG20A, MLH1, RAD50, BARD1	1137	63	16792	2.10981	1	0.921779	68.597
GOTERM_BP_DIRECT	GO:0050727~regulation of inflammatory response	9	0.717703	0.0611035	TBC1D23, SBNO2, PSMA6, PIK3AP1, GGT1, BRD4, ZYX, NLRP1, FOXP1	1137	63	16792	2.10981	1	0.921779	68.597
GOTERM_BP_DIRECT	GO:0009411~response to UV	7	0.558214	0.0617179	UBE2A, DTL, TRIM32, UBE4B, PRIMPOL, CIRBP, ERCC3	1137	42	16792	2.46145	1	0.92161	68.9724
GOTERM_BP_DIRECT	GO:0006493~protein O-linked glycosylation	6	0.478469	0.0617766	PGM3, GALNT10, EOGT, DAG1, TET2, POGLUT1	1137	32	16792	2.76913	1	0.919585	69.008
GOTERM_BP_DIRECT	GO:0008152~metabolic process	18	1.43541	0.0626012	SGSH, ACAA2, ATP6AP2, ARSG, SUCLG2, CNDP2, EHHADH, TAZ, NPL, GRHPR, ACSS2, ACSF3, CDYL, LPCAT1, OXCT1, SUCLA2, SCP2, SPAST	1137	168	16792	1.58236	1	0.920145	69.5046
GOTERM_BP_DIRECT	GO:0006396~RNA processing	12	0.956938	0.0629143	ATXN1, RCL1, DDX17, SUGP2, LARP7, TRMT2B, GRSF1, DHX36, DHX35, SART3, MRM1, SETX	1137	97	16792	1.82705	1	0.918998	69.6912
GOTERM_BP_DIRECT	GO:0007035~vacuolar acidification	4	0.318979	0.0641733	CLIC4, ATP6V0A1, ATP6V1H, ATP6V0D1	1137	14	16792	4.21963	1	0.920975	70.4306
GOTERM_BP_DIRECT	GO:0051016~barbed-end actin filament capping	4	0.318979	0.0641733	EPS8, CAPG, ADD2, ADD1	1137	14	16792	4.21963	1	0.920975	70.4306
GOTERM_BP_DIRECT	GO:0048009~insulin-like growth factor receptor signaling pathway	4	0.318979	0.0641733	TSC2, EIF2AK3, GIGYF2, GHR	1137	14	16792	4.21963	1	0.920975	70.4306
GOTERM_BP_DIRECT	GO:0006338~chromatin remodeling	11	0.877193	0.064529	MORF4L1, PIH1D1, HDAC2, SMARCE1, SMARCD3, PBRM1, ARID1A, ACTR8, BRD4, MYB, ZBTB1	1137	86	16792	1.88902	1	0.919995	70.6364
GOTERM_BP_DIRECT	GO:0006629~lipid metabolic process	17	1.35566	0.0658619	PPARD, LIPA, LDLR, TPRA1, CPNE7, ABHD5, PPARG, LPIN2, ASAH1, NPHP3, TPP1, PEMT, CNEP1R1, OSBPL10, ACAD8, AACS, LIPT1	1137	157	16792	1.59916	1	0.922135	71.3956
GOTERM_BP_DIRECT	GO:0043044~ATP-dependent chromatin remodeling	5	0.398724	0.0659377	HDAC2, SMARCE1, MTA2, ARID1A, CHD4	1137	23	16792	3.21058	1	0.920299	71.4382
GOTERM_BP_DIRECT	GO:0048538~thymus development	7	0.558214	0.0678126	MAPK1, PSEN1, JARID2, BCL11B, TGFBR1, ZBTB1, CTNNB1	1137	43	16792	2.40421	1	0.92403	72.4732
GOTERM_BP_DIRECT	GO:0071526~semaphorin-plexin signaling pathway	6	0.478469	0.0689337	SEMA6D, PLXNB1, PLXNB2, SEMA4C, PLXND1, FLNA	1137	33	16792	2.68522	1	0.925362	73.075
GOTERM_BP_DIRECT	GO:0030335~positive regulation of cell migration	19	1.51515	0.073414	ELP3, HRAS, MYO1C, DIAPH1, TGFBR1, SPHK1, PIK3CD, SUN2, FER, MYADM, MAPK1, CORO1A, SEMA6D, TRIM32, SEMA4C, PAK1, ACVR1, AKT2, ATP8A1	1137	184	16792	1.52503	1	0.935601	75.3583
GOTERM_BP_DIRECT	GO:0007077~mitotic nuclear envelope disassembly	7	0.558214	0.074244	CDK1, POM121, PLK1, RAE1, NUP93, CNEP1R1, NEK6	1137	44	16792	2.34956	1	0.935907	75.7607
GOTERM_BP_DIRECT	GO:0030866~cortical actin cytoskeleton organization	5	0.398724	0.0750675	EPB41, STRIP1, NCKAP1L, ARF6, DLG1	1137	24	16792	3.07681	1	0.936191	76.1537
GOTERM_BP_DIRECT	GO:0006302~double-strand break repair	9	0.717703	0.0761477	TDP2, MSH2, DDX1, APTX, CHEK2, MAD2L2, APBB1, RAD50, SETX	1137	66	16792	2.01391	1	0.937084	76.6602
GOTERM_BP_DIRECT	GO:0038061~NIK/NF-kappaB signaling	9	0.717703	0.0761477	PSMC5, PSMA6, PSMD10, UBA3, RELB, PSME3, PSME4, UBB, PSMA8	1137	66	16792	2.01391	1	0.937084	76.6602
GOTERM_BP_DIRECT	GO:0006301~postreplication repair	4	0.318979	0.0763225	UBE2A, POLH, MSH2, UBE2V1	1137	15	16792	3.93832	1	0.93581	76.7411
GOTERM_BP_DIRECT	GO:0006839~mitochondrial transport	4	0.318979	0.0763225	PSEN1, SLC25A24, KIF1BP, FLVCR1	1137	15	16792	3.93832	1	0.93581	76.7411
GOTERM_BP_DIRECT	GO:0042692~muscle cell differentiation	4	0.318979	0.0763225	SYNE1, SMARCD3, SEMA4C, QKI	1137	15	16792	3.93832	1	0.93581	76.7411
GOTERM_BP_DIRECT	GO:1901796~regulation of signal transduction by p53 class mediator	14	1.11643	0.0763257	MTA2, PRKAG1, RMI2, CHEK2, EHMT2, TTC5, RAD50, CSNK2A1, HDAC2, RFC4, TOP3A, UBB, CHD4, BARD1	1137	124	16792	1.66743	1	0.934117	76.7426
GOTERM_BP_DIRECT	GO:0070417~cellular response to cold	3	0.239234	0.0764854	DNAJC3, EIF2AK3, EIF2AK4	1137	7	16792	6.32944	1	0.9328	76.8164
GOTERM_BP_DIRECT	GO:0036010~protein localization to endosome	3	0.239234	0.0764854	PACSIN2, TOLLIP, ARF6	1137	7	16792	6.32944	1	0.9328	76.8164
GOTERM_BP_DIRECT	GO:0030948~negative regulation of vascular endothelial growth factor receptor signaling pathway	3	0.239234	0.0764854	DAB2IP, NEDD4, PDCD6	1137	7	16792	6.32944	1	0.9328	76.8164
GOTERM_BP_DIRECT	GO:2000144~positive regulation of DNA-templated transcription, initiation	3	0.239234	0.0764854	MITF, CTNNB1, SETX	1137	7	16792	6.32944	1	0.9328	76.8164
GOTERM_BP_DIRECT	GO:0043123~positive regulation of I-kappaB kinase/NF-kappaB signaling	17	1.35566	0.0786101	CFLAR, PPM1A, EDA2R, UBE2V1, FLNA, CTNNB1, TNFRSF1A, CTH, SHISA5, TRIM32, TMEM101, CCDC22, BRD4, UBB, EEF1D, TRAF5, NEK6	1137	161	16792	1.55943	1	0.936218	77.7769
GOTERM_BP_DIRECT	GO:0042733~embryonic digit morphogenesis	8	0.637959	0.0822351	MKS1, LMBR1, HDAC2, C2CD3, B9D1, BMPR1A, CTNNB1, FLVCR1	1137	56	16792	2.10981	1	0.942621	79.3293
GOTERM_BP_DIRECT	GO:0000082~G1/S transition of mitotic cell cycle	12	0.956938	0.0835898	CUL3, PRIM1, CDK1, CAMK2G, POLA1, PKMYT1, USP37, PHF8, ITGB1, ACVR1, ORC3, CDK3	1137	102	16792	1.73749	1	0.943899	79.8827
GOTERM_BP_DIRECT	GO:0031145~anaphase-promoting complex-dependent catabolic process	10	0.797448	0.0850668	CUL3, CDK1, PSMC5, PSMA6, PLK1, PSMD10, PSME3, PSME4, UBB, PSMA8	1137	79	16792	1.86945	1	0.94537	80.4701
GOTERM_BP_DIRECT	GO:0006355~regulation of transcription, DNA-templated	116	9.2504	0.0865131	MORF4L1, ZNF581, CNOT8, CNOT6, NONO, CSNK2A1, ZNF776, MIER3, CIITA, ZNF644, RREB1, ZNF48, HMG20A, HMG20B, ZNF2, ZNF195, KDM2A, ZNF784, PARP14, FLII, ZNF589, AKAP8, ZNF587, ZNF438, SETD1B, ZNF131, TFEB, UBE2V1, ZNF232, AHCTF1, KEAP1, CHEK2, SP110, ZMYND8, ZNF322, HOXA1, CNOT6L, ZNF596, ZNF329, PBRM1, RUNX2, RUNX3, HIP1, KAT8, ZNF624, ZBTB46, TGFBR1, ASXL1, DDX1, ZBTB45, SFMBT2, YY1AP1, ZNF212, PHF…	1137	1504	16792	1.13907	1	0.946723	81.0295
GOTERM_BP_DIRECT	GO:0015031~protein transport	35	2.79107	0.0874266	ENY2, BBS4, AFTPH, CCDC93, PLEKHM1, USE1, AHCTF1, ARF6, TIMM50, VPS33A, GORASP1, DNAJC14, CCDC22, SEC22C, SCAMP5, SEC61A2, RHBDF2, KDELR3, GDI2, ABCB9, NBAS, STXBP2, CORO7, PARP11, RABEP2, PSEN1, ARRB2, VAMP8, ATG4A, IPO4, YIPF5, AKAP8, KIF20A, UBAP1, SERP1	1137	395	16792	1.30862	1	0.947039	81.375
GOTERM_BP_DIRECT	GO:0030900~forebrain development	7	0.558214	0.088109	STIL, APP, ARHGAP35, ARID1A, CNP, APAF1, SETD2	1137	46	16792	2.24741	1	0.946923	81.6292
GOTERM_BP_DIRECT	GO:1900006~positive regulation of dendrite development	4	0.318979	0.0893941	DAB2IP, OPA1, CRTC1, CLIP1	1137	16	16792	3.69217	1	0.947908	82.099
GOTERM_BP_DIRECT	GO:0046718~viral entry into host cell	10	0.797448	0.0904127	SLC1A5, TYRO3, LDLR, VAMP8, CD46, WWP1, DAG1, SCARB1, CTSB, ITGB1	1137	80	16792	1.84609	1	0.948391	82.4634
GOTERM_BP_DIRECT	GO:0051260~protein homooligomerization	18	1.43541	0.0911829	BID, MICU1, KCNC4, DERL1, DPYSL3, KCTD7, KCTD6, SHKBP1, ANXA6, PEX11B, KCTD10, LONP1, HSF1, APAF1, EHD1, ZBTB1, EIF2AK3, SPAST	1137	177	16792	1.5019	1	0.948428	82.7341
GOTERM_BP_DIRECT	GO:0019886~antigen processing and presentation of exogenous peptide antigen via MHC class II	11	0.877193	0.0921489	AP1S3, KIF2C, AP2B1, DYNLL1, KIFAP3, DCTN5, DYNC1H1, HLA-DMA, SEC24D, AP2M1, KIF2A	1137	92	16792	1.76582	1	0.948806	83.0682
GOTERM_BP_DIRECT	GO:0043407~negative regulation of MAP kinase activity	6	0.478469	0.0930052	SPRY1, DAB2IP, HMGCR, NF1, CDK5RAP3, RGS14	1137	36	16792	2.46145	1	0.948989	83.3592
GOTERM_BP_DIRECT	GO:0019985~translesion synthesis	6	0.478469	0.0930052	RFC4, POLH, DTL, PRIMPOL, UBB, ZBTB1	1137	36	16792	2.46145	1	0.948989	83.3592
GOTERM_BP_DIRECT	GO:0000245~spliceosomal complex assembly	5	0.398724	0.0951072	TXNL4B, DDX1, SNRPD2, SART3, SMN1	1137	26	16792	2.84013	1	0.95124	84.0536
GOTERM_BP_DIRECT	GO:0030041~actin filament polymerization	5	0.398724	0.0951072	MICALL2, ARHGAP6, DIAPH1, MSRB1, CORO7	1137	26	16792	2.84013	1	0.95124	84.0536
GOTERM_BP_DIRECT	GO:0030488~tRNA methylation	5	0.398724	0.0951072	ALKBH8, WDR4, THUMPD2, TRMT61A, MTO1	1137	26	16792	2.84013	1	0.95124	84.0536
GOTERM_BP_DIRECT	GO:0007050~cell cycle arrest	15	1.19617	0.0957693	HRAS, CGRRF1, MSH2, PRKAG1, TGFBR1, STRADA, PPM1A, RPTOR, CUL3, PA2G4, TSC1, TSC2, APBB1, EIF2AK4, BARD1	1137	141	16792	1.57114	1	0.951082	84.2666
GOTERM_BP_DIRECT	GO:0032966~negative regulation of collagen biosynthetic process	3	0.239234	0.0975254	CIITA, PPARD, PPARG	1137	8	16792	5.53826	1	0.952663	84.8185
GOTERM_BP_DIRECT	GO:0006623~protein targeting to vacuole	3	0.239234	0.0975254	VPS13D, GOSR2, VPS13A	1137	8	16792	5.53826	1	0.952663	84.8185
GOTERM_BP_DIRECT	GO:0002903~negative regulation of B cell apoptotic process	3	0.239234	0.0975254	SLC39A10, FOXP1, HSH2D	1137	8	16792	5.53826	1	0.952663	84.8185
GOTERM_BP_DIRECT	GO:0006610~ribosomal protein import into nucleus	3	0.239234	0.0975254	IPO4, IPO11, TNPO1	1137	8	16792	5.53826	1	0.952663	84.8185
GOTERM_BP_DIRECT	GO:0051983~regulation of chromosome segregation	3	0.239234	0.0975254	KIF2C, BUB1, ZNF207	1137	8	16792	5.53826	1	0.952663	84.8185
GOTERM_BP_DIRECT	GO:0042987~amyloid precursor protein catabolic process	3	0.239234	0.0975254	NCSTN, PSEN1, PSEN2	1137	8	16792	5.53826	1	0.952663	84.8185
GOTERM_BP_DIRECT	GO:0002223~stimulatory C-type lectin receptor signaling pathway	12	0.956938	0.0977969	HRAS, PSMC5, PSMA6, PSMD10, RELB, UBE2V1, PSME3, PRKACB, PAK1, PSME4, UBB, PSMA8	1137	105	16792	1.68785	1	0.951893	84.9022
GOTERM_BP_DIRECT	GO:0033138~positive regulation of peptidyl-serine phosphorylation	9	0.717703	0.099369	ARRB2, DOCK7, PAK1, MAD2L2, STK4, RPTOR, FNIP1, FNIP2, CAPRIN2	1137	70	16792	1.89883	1	0.953143	85.3783
Enriched gene ontology (GO) terms were analyzed by using a online DAVID software (https://david.ncifcrf.gov/) based on differential genes between ARP1 cells cultured with or without glycine
