# Supplementary material for: Blocking glycine utilization inhibits multiple myeloma progression by disrupting glutathione balance
Source: Nat Commun. 2022 Jul 11;13:4007. doi: 10.1038/s41467-022-31248-w (PMC9273595; doi:10.1038/s41467-022-31248-w)
Supplement: Supplementary file 7 — Supplementary Data 5 [file 41467_2022_31248_MOESM7_ESM.xlsx]

## Sheet: Sheet1
Supplementary Data 5 The glycine concentrations and clinical characteristics of multiple myeloma patients
Patients' number	Glycine(μM)	Age_year	Gender	DS stage	ISS stage	Bone destruction
P03	190.89	54±10	0，47% 1，53%	1，8.33% 2，13.89% 3，77.78%	1，30.56% 2，27.78% 3，41.67%	0，33.33% 1，66.67%
P07	158.68
P12	151.22
P14	159.21
P19	115.91
P20	183.55
P22	249.78
P25	212.61
P27	319.34
P30	154.49
P32	209.06
P36	173.49
P38	187.26
P39	158.6
P42	266.83
P43	195.34
P45	209.4
P50	246.43
P51	187.08
P52	165.96
P54	196.44
P56	231.14
P57	227.79
P61	266.34
P62	299.22
P63	250.13
P64	150.23
P69	377.76
P71	266.87
P73	200.81
P83	395.18
P89	249.89
P96	476.65
P103	194.09
P106	193.99
P110	206.32
Gender: 0, female; 1, male
Bone destruction:0,slight bone disease;1,serious bone disease
