# Supplementary material for: Blocking glycine utilization inhibits multiple myeloma progression by disrupting glutathione balance
Source: Nat Commun. 2022 Jul 11;13:4007. doi: 10.1038/s41467-022-31248-w (PMC9273595; doi:10.1038/s41467-022-31248-w)
Supplement: Supplementary file 10 — Source Data [file 41467_2022_31248_MOESM10_ESM.xlsx]

## Sheet: Untargeted metabolomic data
Fig 1a-b, Fig 7b, Supplementary Fig 1a-b		HD, Healthy donor; MM, multiple myeloma
	Metabolites	HD	HD	HD	HD	HD	HD	HD	HD	HD	HD	MM	MM	MM	MM	MM	MM	MM	MM	MM	MM	MM	MM	MM	MM	MM	MM	MM	MM	MM	MM
Abundances of metabolites in BM training set	1,5-Anhydrosorbitol	731318	668653	569934	657705	561774	619486	329381	514267	250455	758798	895190	58339	372809	693286	650602	313805	623757	451744	535762	350819	440126	128778	38191	434766	505061	483312	423028	409706	159014	249326
	2-Hydroxy-3-methylbutyric acid	24378	12496	15798	10533	17411	9309	7600	10682	7733	60766	27088	21473	41485	15374	13781	24345	11095	20149	21233	9169	8162	7823	11692	12794	47055	10983	6565	6422	9818	17046
	2-Hydroxybutyric acid	214833	77688	85770	60919	33821	65270	52045	104668	76006	81877	393670	54560	81285	32738	13569	258450	121083	72843	107003	85535	53879	164839	45680	54484	449583	67343	88019	40636	110582	200128
	2-Hydroxypyridine	81627	70003	77925	95654	94996	63910	71634	66791	55776	74692	81591	76317	87711	46389	77238	74904	82715	91186	67431	61769	68487	65479	62200	70747	71948	71750	80069	88043	84352	91064
	2-Phenylglycine	963	336	586	1714	4806	801	1236	1013	485	1182	1472	3264	1371	938	986	2448	6159	1418	1411	1885	994	1430	1348	1010	1530	1187	1174	1655	2175	4485
	3-Oxoalanine	10467	6722	5659	18479	12609	7137	8092	13724	5178	9136	21601	10287	12206	12237	10600	18501	7691	8602	10926	7372	2941	6793	11113	7853	10228	10419	8938	15184	13288	12907
	3-Phosphoglyceric acid	5235	5918	2753	2390	1531	2994	14772	985	152	1734	2641	1957	2476	601	458	10019	1761	1510	1952	15525	747	2709	4612	6266	5576	14761	1828	5355	1972	2211
	4-Hydroxy-L-proline	8596	5708	7792	3544	11458	8500	12543	19446	7198	5676	15265	20571	7506	5677	6853	12835	5250	4432	18916	7484	6600	7906	8448	10813	8168	18673	15257	9929	1707	9593
	Alpha-ketoisovaleric acid	54650	29955	25557	37023	35568	28619	30632	23788	18646	24966	40380	28147	18129	17393	14297	36882	22604	24036	34817	23904	22845	27472	14255	11639	27540	22677	17237	22559	33293	34515
	Alpha-Lactose	918	1402	1355	2005	1465	470	6157	1167	953	283	1069	1681	411	915	933	68	791	640	1088	1549	173	1336	461	1004	554	90	130	675	1786	1388
	Alpha-Tocopherol	10178	3120	3580	12537	5456	4948	1185	7918	6874	6417	1566	9828	2301	3899	6737	9427	12202	1204	10462	5815	2559	14319	11183	6414	2213	4319	11683	5121	9333	5526
	Aminomalonic acid	31204	6279	28435	17665	27909	25565	28308	30158	14261	39792	55176	85297	46965	36512	110986	58416	51440	32743	36793	40072	80866	43381	36359	52083	108492	76069	43594	24747	26054	59005
	Arachidonic acid	1887	401	1458	2335	1554	2096	1872	2773	754	1326	1514	1244	1026	666	890	1257	1791	934	1648	2847	1033	2102	2512	2143	2088	1338	1688	1234	2766	2016
	Behenic acid	798	592	747	936	671	1085	825	466	805	682	660	433	659	413	516	648	574	662	827	806	561	582	682	722	595	552	568	677	1320	501
	Benzoic acid	3980	4908	2712	5732	2491	17219	6087	1267	4561	2873	3586	2685	1895	1051	1801	2899	3138	2322	3608	5909	3438	5611	2138	6407	6469	10328	2578	10165	1039	1556
	Beta-Alanine	1369	765	1239	1216	2087	1767	1461	1930	1394	2195	672	1320	3262	1791	961	1497	1265	1648	1817	2336	1246	1726	2389	3681	1981	1633	2345	1765	3009	1697
	Caproic acid	1204	1923	1167	850	804	831	1631	884	1471	1128	826	1098	708	397	672	765	676	834	715	1148	638	883	1099	798	1084	1852	664	829	922	803
	Cholesterol	98154	37043	51030	85566	77488	86229	77608	80117	70880	77820	50245	71141	52490	41133	58829	80148	74340	55574	84261	103454	59183	105470	105871	80765	52442	63128	78071	76884	96936	80445
	Citric acid	118853	238044	46372	542894	564871	752502	342300	107083	726497	800574	150310	12529	124979	54381	140720	151978	168292	196804	644683	607073	259388	469211	374707	309700	65413	219429	101402	121470	71127	145263
	Citrulline	1044	1660	1912	3157	4305	2378	1251	2193	1001	1756	2307	5181	2351	2480	3393	1945	3738	1674	5824	2904	1767	4522	3416	4053	3299	2121	2057	3034	3729	2076
	Creatine	78569	27198	50721	7035	18310	54598	22746	33882	35356	54241	360778	889137	776988	108051	70399	184086	68349	35351	256437	57199	135759	94416	378259	195060	276975	43622	28143	15933	28286	12332
	Creatinine	77770	26921	50206	6963	18124	54042	22514	33537	34996	53690	357109	880097	769088	106952	69683	182214	67654	34992	253830	56617	134379	93456	374413	193077	274159	43179	27857	15771	27998	12207
	D-2-Hydroxyglutaric acid	867	120	259	313	336	960	464	255	177	531	726	1040	6214	187	565	511	1004	462	502	935	484	495	1325	625	7553	338	204	109	227	409
	Decanoylcarnitine	531	465	620	1030	584	420	3925	1352	775	1010	680	381	628	551	216	742	450	385	571	1156	540	311	1131	489	705	701	425	570	913	305
	D-Fructose	26976	114276	38452	24988	29998	12856	12538	18166	4045	6781	20023	12639	43985	22622	17187	85012	52899	27887	144989	12726	27819	21320	11070	3032	10915	4500	7456	27705	3049	67498
	D-Galactose	1146730	585201	1152750	976156	351440	449011	403353	476623	991181	226819	1416000	1426620	1325690	473573	1205520	1090260	1080560	200705	138155	517737	297080	265257	461965	346606	192360	489366	129776	390860	72615	366061
	D-Glucose	755757	721874	819482	821943	736088	1066190	1102560	1207490	518493	292602	593543	984079	1008470	821203	770986	783792	817636	703282	749708	991694	548879	320404	1208280	770368	965482	758352	769402	915754	1036010	1011900
	D-Glucuronic acid	2983	175328	1995	8871	2856	6581	11543	7570	190707	1523	7999	19043	18073	37171	20523	19367	4363	13186	9905	1756	11028	10266	7697	10053	10182	5735	7625	11712	4216	14012
	Dimethylglycine	3498	929	563	13706	17779	12275	8050	4404	1666	3500	1835	2091	2030	4641	9247	3162	2384	9043	3929	5190	1312	4562	2142	7508	3202	5449	6684	8713	9559	2594
	D-Maltose	8807	15084	26923	1706	3657	17003	4255	2272	16636	6229	2104	7138	8406	888	1903	10678	3454	6204	1763	6262	10555	10124	7779	14249	6882	7475	2058	2318	1118	2270
	D-Mannose	986314	533548	926369	785500	442793	667332	273443	682389	630421	579038	533194	333905	957266	981636	298996	562568	538549	695249	558676	722925	624663	353498	527205	345647	663184	539037	267203	351128	218092	378032
	Docosahexaenoic acid	1059	291	508	713	374	1119	688	506	699	691	430	294	290	78	99	369	479	254	850	940	200	2150	580	903	678	487	643	300	776	456
	Dodecanoic acid	3677	3418	3078	5614	5775	9170	3722	4018	2489	10152	3853	3179	1952	882	1421	1880	3564	1438	969	4583	930	1696	1558	2350	1531	1130	1624	647	5976	1857
	Dopamine	2159	17308	3975	6763	6596	14858	3742	16510	7752	3107	2480	4018	6677	11793	3545	3529	9897	3361	7573	23084	2016	9004	25047	22544	2627	7340	10471	12925	3521	125056
	D-Tagatose	21871	1056950	154906	9842	9566	10146	118016	11195	146998	17705	18861	84823	42417	13702	103430	14492	23328	69189	448861	33169	33806	25732	7126	19591	26074	13540	14158	97830	211487	67573
	D-Threitol	576	2284	3738	771	1615	563	1251	1991	2393	805	973	19308	5780	1255	4454	4466	1056	1002	1190	1800	2162	6504	11504	11264	2928	760	915	554	3362	1517
	D-Xylose	695	1122	1104	1460	1146	706	1060	799	736	545	1101	2371	1258	888	1803	967	1504	628	1146	762	1134	1004	2176	1255	920	406	912	971	3357	894
	Erythritol	6834	3576	3872	4504	10188	5235	6294	5969	4639	3590	20142	202441	26137	8245	21006	19510	23759	6146	12005	16647	13181	36826	110874	169462	37388	23329	6284	9057	12077	6489
	Ethanolamine	19578	15024	21960	33444	27039	20908	17803	20977	22864	47313	26146	13992	27208	9830	12999	5590	44576	20298	20776	19053	17215	29420	41353	48600	134533	21529	19984	20300	19850	15616
	Fumaric acid	7981	5582	5371	7032	6253	4981	5739	7148	5210	6379	10920	12449	6935	6958	7050	6389	7481	6363	5596	6913	6385	6901	7355	7801	10124	6421	7943	6495	6966	8269
	Galactonic acid	3075	5189	1502	2725	3480	3251	13135	3484	5621	2367	4058	23250	12646	4189	4755	11398	5751	3533	3802	6428	14661	13817	22529	16448	7681	4392	4834	5904	7146	6472
	Gluconolactone	711	18680	8660	623	1043	832	980	29959	1739	13298	26353	9614	4078	1205	3624	783	430	1092	21975	15645	692	3663	980	2436	1453	6718	11413	4513	9738	401
	Glucose 6-phosphate	221	77	229	121	143	309	370	132	220	243	130	105	707	44	29	422	463	195	126	658	59	235	3065	2769	2902	318	185	172	97	101
	Glutaric acid	124	118	45	87	277	108	128	86	133	201	241	166	111	106	63	136	148	50	82	81	94	96	124	106	446	110	80	73	183	130
	Glyceraldehyde	7339	66329	4712	5550	1558	4185	26276	1489	7500	417403	4802	3757	3340	4156	5663	119193	126898	5230	9458	306123	17396	7274	653521	14337	12112	16075	2300	6659	418929	1687
	Glyceric acid	16077	7188	10517	8252	7054	9648	11743	8388	10519	7848	10083	9802	18108	7337	14087	6338	14076	21976	5013	10717	15108	8714	8947	17558	21142	6254	14601	9102	10205	10280
	Glycerol	104854	175771	208591	337542	131354	237654	302044	417261	83180	170846	587419	86389	29751	15307	89624	442099	402659	125302	121537	339366	34047	170357	354438	252830	49715	73596	34405	229422	196727	130240
	Glycerol 3-phosphate	2821	599	1978	3765	1755	4120	4339	2873	2231	9295	1979	3214	12505	1420	893	5070	13571	11948	2051	13419	2697	16701	7583	10870	18134	4783	7060	2689	1765	3382
	Glycine	619539	221844	555480	733169	806300	711838	786096	503407	543433	762053	731583	987708	647508	860332	1323320	506077	683281	815987	843496	858024	821556	653917	619413	814810	1149020	1219080	935531	781368	883707	720796
	Glycolic acid	38132	52733	33328	70379	83301	53647	104244	42288	37577	47843	27306	49524	44058	26069	37962	40214	35990	54126	51161	54368	32478	34178	34445	34465	50755	46201	34971	50813	55051	35983
	Heptadecanoic acid	5055	3155	5592	5914	4183	7166	4796	3664	3814	5627	3891	1797	422	1261	1379	1173	3414	1163	1845	5057	1467	4043	3331	3176	2640	1784	3539	1835	3434	533
	Homocysteine	630	112	483	364	367	339	161	313	214	2303	343	449	547	180	258	306	321	334	211	313	321	249	98	272	380	503	370	256	367	201
	Homogentisic acid	980	6068	1079	966	1015	1966	1503	816	523	228	2033	993	1257	13284	857	634	1253	7140	1935	987	1826	2421	2016	2132	2040	594	10665	1224	11042	1542
	Hydroxyphenyllactic acid	2588	1539	1416	2280	2431	1012	1428	1294	1281	3481	6241	6993	8022	2130	7147	6313	3904	1742	3492	2756	2137	2401	3991	3327	9988	4643	2079	1401	1923	3980
	Hydroxypropionic acid	2179	15668	21363	1369	9027	131568	20699	68524	64883	13263	517	30182	30123	5926	9574	13202	17455	20319	21654	4300	20416	14391	272919	222040	46908	77823	12706	63095	80074	167274
	Hypotaurine	4978	1516	3527	11672	13089	13247	4132	12485	4910	3413	5722	3633	4284	1647	5906	23775	4975	1617	5975	12515	6844	6809	28203	9959	5636	3902	1951	8295	3509	1155
	Hypoxanthine	851	429	899	562	365	243	560	392	1359	1587	212	4180	1117	663	740	1139	710	725	1444	3208	296	1603	10380	7824	3135	507	529	508	311	657
	Iminodiacetic acid	447428	172825	278950	671289	573761	448578	469540	392176	288834	492493	801640	643517	705186	513880	537299	729592	257888	464292	604464	707649	376289	543467	519576	453709	514579	455884	403824	541906	642813	450702
	Inosine	109	3170	177	83	1065	523	1097	1784	7090	254	140	681	615	24	20	158	434	42	406	237	20	785	46363	8691	645	220	78	602	242	405
	Isocitric acid	265948	180778	611469	364155	356323	385974	456482	226297	810179	399831	405027	365575	260504	104994	249997	222936	168113	129336	374565	331483	174543	394751	377526	362844	373489	362360	183262	274942	171544	392654
	Ketoleucine	2871	635	668	1378	1629	1155	743	891	1046	1650	788	1043	571	573	372	924	1058	1026	1779	966	718	1762	694	811	599	540	589	650	1200	937
	L-Alanine	645138	413431	379401	524835	704265	316240	330641	477768	272761	481315	296505	1157000	587047	483742	414487	534780	1122420	622241	896656	529653	621864	784959	673864	738917	305212	796996	288498	861963	731883	1183520
	L-Alloisoleucine	87965	48515	43401	71039	127034	80357	111677	93190	46246	80775	109228	126209	65029	76567	64273	70819	133302	79021	159359	99483	80700	162679	4880	146738	110151	49555	90582	147762	174386	121144
	L-Alpha-aminobutyric acid	36508	12795	29063	25312	24525	27236	19346	49359	20100	10349	141380	38286	17687	26918	9286	33589	73833	26724	33903	14637	14826	19492	25209	19081	112910	36574	56037	23828	54727	86539
	L-Arabinose	5011	3484	3362	4982	5574	4830	5710	3115	4197	5467	9241	10456	4611	5729	13827	11403	6831	4683	8092	8918	9770	7050	6538	14915	14522	6661	6666	5874	10606	3297
	L-Arabitol	4875	6872	4918	6160	6913	4474	6346	4329	6036	4631	14030	99186	46981	8325	17511	16317	11679	7513	10134	16097	10926	17830	38857	28761	21666	7654	6841	4314	9266	7836
	L-Arginine	10706	9118	11105	31261	42134	19604	13115	24921	7688	14840	20470	49306	17957	24177	32467	17961	28260	15253	52188	36420	16619	34885	33983	31587	23334	17529	19953	26190	30934	20475
	L-Asparagine	10882	4041	4398	24161	14253	9864	12956	13789	5254	10443	12806	18550	11084	9370	13826	13125	14976	2780	14734	15474	11573	11678	16555	11539	14074	12439	11639	10817	40156	22522
	L-Aspartic acid	15608	4931	8207	12630	9627	7893	21122	5675	7637	20637	36161	9534	82459	11183	7339	34956	58206	42517	13373	62677	12296	74305	49441	157781	228773	46084	83268	18541	13218	16709
	L-Cysteine	22293	8135	10914	24676	21811	22454	25592	20186	16099	17989	11768	51043	23150	9286	15762	21329	18218	10264	16269	55628	10310	24220	33388	20441	27686	25374	12691	28535	30872	26015
	L-Cystine	13758	8720	11130	32437	28808	13543	13154	20533	7847	9489	14667	61367	27066	15792	34882	7166	37996	11915	13321	60735	5295	37358	24956	57028	47447	11514	37699	33488	47865	47671
	L-Glutamic acid	90101	14154	14626	23464	12437	36343	24245	20439	23433	55408	27955	23234	314410	28741	10939	69801	51550	46310	33571	51809	30732	71344	85510	166764	222356	49874	60859	33694	6861	24500
	L-Glutamine	846164	283002	481888	995298	1025010	957480	845528	797152	441047	966091	730108	988438	328441	407411	643774	514366	760476	266131	607349	603621	588468	592416	859751	502453	385300	862694	450970	1098710	962920	718380
	L-Homoserine	25563	11168	11336	45044	28713	22261	23391	27108	12461	25088	14667	23688	19543	16751	22487	1622	9359	16248	1508	28747	17385	23317	18737	17438	15686	24403	28167	27293	28462	38292
	Linoleic acid	96890	71064	57642	62681	28376	85894	48550	107649	50828	76819	79366	39908	12963	6793	11240	35145	67199	14413	25519	82239	5153	20367	20420	62530	25390	30073	40854	41993	36001	15808
	L-Lactic acid	537500	2060120	1227350	1145770	1874700	622118	1035600	1476430	1084880	1185050	1691030	3023740	999870	1110920	1254690	1294040	1301620	854945	1218030	1397330	982917	666186	522220	898955	763428	983397	649828	911220	1897390	780283
	L-Leucine	193738	112295	97250	236466	270392	142266	217780	191678	150681	190189	106750	185977	115592	142499	71426	124459	224146	102139	255525	198027	132033	311919	138818	248704	276096	111976	179709	225128	222103	236804
	L-Lysine	284924	141933	182056	392222	398326	352727	349144	313930	236102	344951	334547	406879	316285	255147	252182	440525	288602	219095	511044	336862	321219	443052	328863	422448	363662	375790	285220	286642	376589	351325
	L-Methionine	15680	12377	10681	30899	33918	23300	26505	28733	11661	14776	38122	36167	27660	26452	28013	48344	41064	23711	43783	47935	30904	58188	51732	50396	66951	48841	23084	29374	38161	51338
	L-Phenylalanine	46683	31619	29785	102088	78858	44797	85355	76941	24637	49302	89103	114245	118297	68808	81249	142063	93373	43981	100888	102328	82255	94171	132441	118300	209584	86384	77603	75789	64452	123207
	L-Pipecolic acid	38224	5034	6471	105525	36530	30487	47271	54091	22786	31783	8730	16127	10334	7541	14973	12130	34097	13812	33221	51652	14389	31111	16940	17279	4771	17430	30549	33539	44027	37780
	L-Proline	290921	175440	144044	297840	359529	290493	288604	264299	122865	483099	456287	575864	373856	423140	339089	196434	678929	222903	420611	627508	439790	455270	505871	499637	679778	645283	419342	821177	410544	580895
	L-Serine	88231	45575	57190	117004	162532	126376	114392	145213	57890	133537	70960	151833	61097	131137	141009	186033	100351	32435	206469	282735	167779	90404	137029	176221	164923	198236	81832	187785	131547	187767
	L-Sorbose	1220	89859	10232	5140	4302	2198	7443	471	14581	1167	727	1049	2366	695	6174	3797	947	3247	30604	2008	1594	3954	604	4264	7998	759	2531	5261	12549	2943
	L-Threonine	60474	50333	50186	116561	156355	82336	68324	113523	47823	141886	97783	220890	40882	136120	32680	159638	110233	23045	97183	96528	87693	63235	93973	60134	120054	138106	128865	142154	181873	166686
	L-Tryptophan	191298	80140	78339	297469	367417	240542	271753	232673	88372	161259	153599	335693	60534	100091	102053	243771	287555	86292	319797	220849	130522	246610	236196	153727	234867	212551	321865	247560	253448	301297
	L-Tyrosine	175073	256610	94161	296615	330515	169401	268014	192974	96397	162098	417706	309865	223771	164383	374064	547057	383711	133699	539553	323486	363262	357421	366775	346252	576112	372635	280341	329956	419459	741442
	L-Valine	302995	173269	180955	349731	362848	266935	24156	264563	212792	339371	382680	368293	275375	273913	178396	310965	361367	219664	416743	351955	241184	391818	393359	300560	405314	187381	265630	328040	395397	362284
	Maleic acid	7493	7698	6741	8929	1335	7412	8507	7645	7491	7841	5222	8802	8570	6617	8102	6529	8334	8233	6661	6819	7815	9166	9746	9379	9355	9834	8266	10871	10547	9634
	Malic acid	9627	9015	8350	9345	8166	5354	9830	7449	6198	19415	10964	10908	17111	4900	5999	4805	6506	4355	10409	14983	6784	15523	19377	16720	60253	8204	7595	9485	7563	9906
	Mannitol	195232	143224	108463	43201	5026	43771	7773	40309	372843	9059	48497	95646	76743	10253	15409	144674	6852	74171	4931	15771	17684	52652	25244	43087	262929	5032	6977	54595	61162	15579
	Methylcysteine	1541	2115	1303	1952	1825	2625	1909	8753	3037	3463	2434	4257	3208	2883	3560	1098	3624	3790	1629	3379	2960	1955	2318	3888	3339	4798	4799	10904	9749	5219
	Methylmalonic acid	1151	838	985	1561	1491	1342	1115	929	1745	1453	1139	1343	1105	655	1000	1453	991	754	1105	775	1131	1375	1265	1234	1143	798	1106	1330	1428	1140
	MG182	242	765	870	162	1004	273	502	352	335	438	630	1371	772	169	688	1377	614	320	852	849	122	852	914	1032	640	298	226	367	275	796
	Myristic acid	18927	7328	14184	19717	10247	19559	11897	16813	8129	25835	13317	2268	3682	910	1648	7375	9262	2485	3942	20897	1443	8256	4805	10281	2249	4197	4470	4788	6926	2663
	N-Acetyl-L-aspartic acid	2931	11406	11439	18170	17537	17688	17278	15042	14920	9846	16882	115339	37580	8981	41407	30674	11943	9712	3592	22908	6215	23212	57528	25427	11546	22690	17781	10680	24860	15814
	Oleic acid	60179	2627	5034	3168	1199	198288	329844	384438	26833	13848	8546	21289	1604	476	5600	2903	1598	345	1443	7118	2415	7116	5236	16996	5092	7423	8862	90962	14476	3270
	O-Phosphoethanolamine	14181	652	3617	8939	11793	22309	7968	9804	18155	17060	6436	9737	48970	1598	2687	13700	19731	20466	10294	9861	5257	21472	15186	39305	84633	9562	14407	8857	9105	6919
	Ornithine	218742	106073	198178	367115	386404	266659	376713	276070	166688	196558	182271	959405	207909	272678	344166	498701	283256	210793	622197	1170650	379999	790784	616397	420964	400753	450028	367101	547665	384458	525342
	Oxalic acid	146293	39167	18071	89433	107042	91799	90750	32814	10604	44628	61843	110722	59085	41627	73265	23516	21370	69744	45027	53948	61146	82095	27660	66604	27376	98780	48740	64100	58647	18664
	Oxoglutaric acid	28668	1097	2079	3109	1857	1749	5298	5004	1310	4486	6995	4823	15998	2141	4436	3920	1581	2238	3745	3512	3573	2546	4716	7331	17418	3150	1371	4565	3632	9998
	Palmitic acid	749519	574497	601117	477557	256700	605801	353423	469668	421182	618896	472000	137583	188080	78084	106161	344559	440639	151856	168703	513731	123313	425392	205869	419493	317770	175801	298156	239884	357349	176656
	Palmitoleic acid	4290	10368	10779	31092	2135	12611	7897	24526	8748	36023	17707	1339	2901	403	875	5819	12322	1691	5908	18638	731	4411	2784	10009	6517	1550	3982	3880	4861	1626
	Pantothenic acid	723	21410	4307	7157	4007	1891	498	2470	2712	231	3884	3339	3731	4604	3388	3552	4287	3155	3533	2715	10060	1518	873	1039	2572	2207	5916	3281	2993	2491
	Petroselinic acid	480345	335997	257323	300611	218111	372084	473331	490318	203979	383749	249578	79831	101306	26876	42469	246085	289078	81495	157318	360022	52671	124227	128472	250189	156884	143837	320626	126630	232506	76158
	Phenylpyruvic acid	202	110	65	145	329	70	175	207	224	54	127	804	321	112	127	368	174	91	88	163	125	92	325	142	748	203	200	196	483	263
	Phosphate	1223460	842617	802701	681380	400294	469419	892841	943315	650770	892536	1494560	1355930	648145	553138	805613	190617	695294	333319	901862	1178340	1246280	1147730	675467	1095520	257264	879345	1041530	979232	251480	335033
	Pyroglutamic acid	724864	181547	312449	472303	494029	497496	453663	417114	408008	610515	543466	726546	941401	332520	302608	431150	567956	333232	364411	625342	402827	521473	787618	921337	1019090	594611	452028	674044	488931	464136
	Pyrophosphate	15851	3947	4350	7676	14424	26298	13783	4339	8719	13502	3778	7507	15182	2871	2984	5669	3444	1749	8649	22281	5811	17744	10628	10656	12234	24249	7281	2460	11340	6082
	Pyruvic acid	110396	40933	22031	32917	32072	40503	46429	31223	35088	101348	24185	34048	22772	36077	20613	32970	26830	45230	58392	45375	71558	47475	10514	16491	36391	66198	47371	67684	69586	119539
	Rhamnose	4590	2779	6494	4810	4085	5175	5105	2525	8351	8395	9070	4499	12951	6574	15101	22806	5638	7526	12459	6318	11817	4559	5370	8830	9559	7728	6456	10106	5950	8829
	Ribonolactone	774	917	861	797	798	755	658	315	2693	860	774	2165	2032	449	1023	1136	1875	558	1001	1679	450	604	2914	649	3592	829	845	739	866	788
	Sarcosine	1847	3788	1463	7136	5722	1729	4543	4724	4361	5900	10444	5966	6197	5686	1847	4062	4016	4566	10173	10553	3641	5713	3297	3049	4432	6438	5654	5946	14264	3257
	Spermidine	476	349	335	285	150	519	381	348	205	534	380	432	1782	223	28	369	446	963	112	475	202	435	342	977	3189	321	439	171	99	780
	Stearic acid	239576	140202	264573	166790	102023	285612	188159	165699	226696	317497	170962	53867	72169	33022	46762	136189	155329	60846	88629	235064	53332	120502	98984	152772	107234	83871	150051	128843	316224	80602
	Succinic acid	265335	55367	47290	225625	89867	79869	86329	72532	63107	122703	359123	415680	282351	156901	190508	305370	94217	90706	49529	48385	65556	128268	199077	419147	122450	144705	94738	96613	93279	63377
	Sucrose	1935	1974	1694	1738	1042	19	266	15	2420	1622	218	596	977	380	1040	1880	217	638	382	7	164	89	649	233	186	442	281	276	24	84
	Tetracosanoic acid	252	130	104	235	234	234	9	160	302	252	239	43	216	160	129	142	176	217	191	181	195	239	61	341	225	184	192	275	440	157
	Threonic acid	11582	3401	5373	7548	9573	4257	3150	6672	6699	8807	12754	105367	38403	10235	20973	29827	14188	5765	10414	13062	9656	22148	48126	36231	21686	6126	8386	5669	9036	6981
	Tryptamine	5193	2714	2734	9085	4738	2566	3880	7444	3873	4611	2244	3398	2114	944	2082	4709	4500	1941	3341	6710	1755	3774	2298	3043	2149	1648	3720	5353	8611	8434
	Uracil	197	2858	1397	2875	2265	257	717	92	1644	780	419	1192	1117	141	383	862	1131	820	1121	222	1515	962	1491	784	2651	642	379	955	2227	495
	Urea	1974470	650	2283	1350490	1403220	548908	1924340	1438750	1518540	1702200	2162350	3072420	412536	104143	1094480	934674	1444850	1359230	1402000	644815	857340	1076500	1175600	124863	1101710	1614050	1885450	200178	460718	142594
	Uridine	591	410	635	381	731	184	451	683	502	1120	900	747	7134	419	824	471	2958	1964	308	796	314	589	1044	1698	6147	580	470	740	70	371
	Metabolites	HD	HD	HD	HD	HD	HD	HD	HD	HD	HD	HD	MM	MM	MM	MM	MM	MM	MM	MM	MM	MM	MM	MM	MM	MM	MM	MM	MM	MM	MM	MM	MM	MM	MM	MM	MM	MM	MM	MM	MM	MM
Abundances of metabolite in BM validation set	1,5-Anhydrosorbitol	215009	612320	350676	1128386	728025	280257	778010	694960	849436	1208098	1136042	9346	1019955	467059	448484	775188	1221262	336309	851374	780293	880261	586401	431492	1212127	393801	1066394	531264	646969	780369	300882	790560	453493	259784	507955	167848	979345	1181601	923828	987564	942702	82472
	2-Hydroxy-3-methylbutyric acid	9396	44918	60649	17501	14839	13254	17074	17876	11247	12368	2984	8224	12090	17808	9235	109913	11097	27610	491945	21085	15068	11279	23513	36526	49155	16203	9890	6001	14694	17299	14457	26789	15708	16056	12934	33800	11021	40451	11370	21230	11126
	2-Hydroxybutyric acid	70726	199105	265201	51070	41925	180773	73055	68362	71099	178073	31960	26314	25852	18253	261166	73477	41832	47341	95855	45384	81855	100996	34925	84568	316877	37741	25976	40313	76145	85951	21849	34221	58069	171797	41302	137775	154237	229484	35939	246549	35614
	2-Hydroxypyridine	24842	48433	77264	76252	59128	63858	55240	30690	50331	55545	53016	42333	39146	67421	33405	58704	93242	71718	72959	94864	41016	39901	30091	75880	61793	73173	32755	35854	50964	33273	68449	70819	75264	56439	80188	90440	31651	80166	63296	57728	50909
	2-Phenylglycine	739	1596	495	2428	803	1708	4239	2710	976	2236	1385	1846	255	291	1355	480	5441	1108	1166	2053	2815	1973	1419	1442	1067	1224	843	1306	1210	1877	2833	1253	2098	7407	1050	5155	3907	963	518	1397	1235
	3-Indolepropionic acid	347	193	2419	765	3487	1148	1982	2221	673	5189	1900	3531	322	1170	2308	370	351	918	377	263	732	383	9621	237	3299	101	545	173	924	1746	2209	1391	2586	4591	1303	1716	1396	1634	2041	1240	356
	3-Methyl-2-oxovaleric acid	1431	2206	6131	6503	4269	8302	7525	3453	5811	4149	1365	1988	3158	2467	3213	4362	1287	2673	5612	3192	2051	6875	4108	1724	2141	3581	2185	2569	4413	3659	3255	10133	5229	3721	2921	7375	5884	4552	4181	2072	5233
	3-Oxoalanine	3332	6355	5549	3425	6816	7121	12350	12404	57082	103762	83480	5507	5930	8193	4246	6598	5257	9938	7650	12993	14578	13715	8896	18473	6582	4998	5042	12214	11047	12552	6318	12697	7055	13984	7471	12581	11109	8029	120764	105145	9884
	3-Phosphoglyceric acid	1060	4707	5230	2442	2039	2259	8663	3745	3102	3233	2286	525	4590	3103	4250	2812	14961	1520	22723	644	82	1097	2138	2300	3060	2805	1663	1524	1802	2770	2276	738	360	24629	1877	4439	7086	4656	661	2410	6982
	4-Hydroxy-L-proline	93	92	78	70	53	78	104	33	97	367	738	33	82	95	128	27	75	68	49	93	64	46	23	78	140	82	96	28	81	113	56	93	103	115	71	28	126	105	277	455	75
	5-Hydroxylysine	801	633	1659	823	646	1419	1179	908	1974	2828	9066	534	1160	1186	2583	870	1119	325	1221	1325	1609	587	914	1421	1949	1266	391	430	1522	1124	2694	1403	1790	1058	1547	692	3294	543	1900	14563	2173
	Allose	281667	266776	298371	421921	384982	413921	242783	355654	145262	188282	166285	393039	324146	249203	321281	368586	203991	426748	415080	468159	404668	390607	433071	313424	393853	381300	349803	54108	354039	459915	379662	57133	151758	310650	379856	310494	288406	301720	80498	141245	246891
	Alpha-ketoisovaleric acid	9697	26757	43197	31220	16458	33565	31052	27200	26317	36337	13222	11243	12843	11185	37337	29873	12808	14865	31257	19158	14069	21920	16466	11893	42456	15934	8687	15058	22638	11210	14419	34391	7586	15218	13256	37194	26380	14689	27545	51034	27408
	Alpha-Lactose	351	657	258	519	137	119	150	234	515	1013	73	1499	608	434	107	251	629	512	595	643	1902	236	589	677	349	191	155	500	174	1961	520	236	188	554	695	5135	1028	1040	2630	55	980
	Alpha-Tocopherol	1109	2686	1575	7075	4438	1826	9723	4466	5017	5836	5494	5083	1729	1279	3309	4132	4424	5187	991	2740	5209	6028	4431	5202	4173	879	551	1536	3106	2776	5072	8800	3462	3417	7474	11410	9546	3847	6282	3938	7487
	Aminomalonic acid	22914	19447	37252	92145	32073	16266	51066	14851	49874	58768	61430	53357	80080	65279	21043	61668	97258	15029	35044	141237	114608	24285	25682	72711	10422	102484	33124	28279	83119	27715	67332	113850	45684	95213	34190	184498	39196	139741	60773	133801	48197
	Arachidonic acid	704	645	1200	1076	1597	2215	4374	2776	2056	1344	1896	703	806	227	770	1431	2720	545	6869	479	1014	1365	1193	1362	1374	446	351	181	1327	818	1158	959	715	3088	766	1374	3550	1950	1266	1483	2174
	Behenic acid	334	189	399	334	555	726	716	884	792	687	755	278	393	382	291	393	344	501	556	267	364	579	448	763	443	339	346	537	304	312	447	609	495	914	538	617	506	578	696	1140	434
	Benzoic acid	4055	6350	6888	5930	6918	7609	4532	4720	4485	5293	2481	5648	4778	6288	4388	5426	4672	8364	7560	8011	7616	7009	4339	5555	6520	8891	6679	6151	7346	4332	11991	7356	9145	5036	8756	5927	3847	6385	4987	6597	5295
	Beta-Alanine	1460	6176	4030	2203	1802	1630	4106	932	2472	1199	1884	4187	1957	5804	1786	1752	3161	2373	4185	3282	3608	2254	6309	7293	2635	1935	1745	2146	2642	5151	3625	7657	2457	2490	2613	2687	1318	3118	3364	7044	4089
	Caproic acid	407	204	297	190	286	141	260	435	979	2540	2006	165	282	58	336	126	383	37	397	309	512	403	216	478	112	324	70	284	198	338	126	156	292	159	296	454	723	19	969	115	225
	Cellobiose	47405	50809	3238	1965	1534	2232	7979	8695	1185	17744	802	1227	4059	4528	640	4096	1933	2926	4933	261	2973	13700	833	2979	2213	6961	4581	3569	2231	4477	4447	1728	978	8567	4964	1395	42131	6981	1101	1189	2618
	Cholesterol	278376	447720	568897	851812	643838	578691	974513	922780	858510	808181	459697	492374	321986	207764	477526	719589	775815	743863	878877	315771	545452	815480	856939	730511	911794	194060	169325	215758	421820	433221	917975	817049	331240	539426	811278	932335	965316	661225	799912	714705	976560
	Citric acid	967038	237985	276489	182438	32823	328246	26194	35433	321763	463142	279678	308300	204954	260679	203809	299918	141081	230138	356635	157022	411235	258641	334582	203789	141947	221578	159450	121380	263484	297471	118031	409383	60428	332813	11072	114342	341373	216819	312764	327168	95448
	Citrulline	1577	871	2054	1880	1036	1485	2315	2783	2678	2345	699	1727	1824	3633	1137	1890	2937	2668	2428	1420	2821	1876	2057	3158	1079	2514	2335	857	3486	2335	3985	1903	1206	2630	1338	3318	2032	1749	1492	3255	2555
	Creatinine	38782	66820	78995	55475	42601	39223	39111	13104	20820	144173	2277	568290	137632	582380	222826	69809	135994	46968	48430	78864	1844756	23687	14413	70313	37009	142157	171606	94504	174253	200770	59975	340280	94442	162635	55262	532188	113071	344004	42385	189227	46053
	D-2-Hydroxyglutaric acid	1099	1812	1421	801	1182	806	3131	2012	916	4016	2053	601	9835	1165	615	1887	1475	7781	4088	1645	2565	1244	1138	3584	1246	1427	1000	565	1357	2520	1636	1650	729	1600	2014	12440	5373	3715	6087	591	2434
	Decanoylcarnitine	1112	1581	2813	456	1030	1153	948	1465	365	2727	1002	642	804	725	907	417	748	945	2406	965	593	401	703	1708	1179	357	182	866	805	529	741	773	823	6138	317	4037	1037	1647	2290	378	1471
	D-Fructose	12186	4768	85841	8590	7062	1537	3415	9705	7106	14173	6107	7829	12899	19727	11446	84984	19447	1541	6939	10494	3746	826	21030	3232	26088	20557	12113	1401	14292	2359	15635	19584	899	9260	2601	9054	18053	95735	3042	41188	40227
	D-Galactose	114889	973023	413181	380176	329608	570361	1046627	245091	999030	1016662	443097	483446	1230398	499316	551239	410503	1061679	328548	265748	490556	798968	619562	305900	1346351	302589	536048	1229464	666217	600838	234094	436148	625683	357534	351894	907003	184974	513986	265556	661525	726040	180110
	D-Glucose	585873	264661	1234134	660207	995422	924074	356848	1354312	646078	1345429	1382122	678699	1230398	1076692	279235	577705	589689	1030372	479312	1101442	1159436	623426	487840	79647	780301	536048	191790	1210677	608665	179444	61448	1100205	1045569	1033371	488409	184974	1246224	1142365	995706	981402	271901
	D-Glucuronic acid	15371	3368	3947	15901	5058	9732	5283	4144	33617	68564	47190	16616	13919	14849	8670	16112	11779	9598	13278	18208	36440	11754	7843	6495	97739	12946	9583	13933	18121	29938	10459	24381	15335	7372	23971	25110	11337	17026	849419	56151	26971
	Dimethylglycine	646	1808	1842	5515	3425	4348	8019	8232	12470	18190	20688	1946	5809	3553	3209	1352	3470	3321	5505	4974	10860	7523	5879	3470	6089	6854	1316	5472	3973	3975	2686	2470	5590	2289	2952	40883	7448	7169	8810	14502	3696
	D-Maltose	266605	247192	17090	7910	8378	6774	56603	32724	5065	74153	2442	4896	16927	21012	3116	19606	6686	10769	22531	1724	16730	65742	11913	17495	15732	29758	18407	14998	8964	12742	24932	5779	4451	33254	19784	6202	160015	26525	4500	4934	7855
	D-Mannose	901092	505595	1022380	158817	1057367	468455	447193	472040	635879	1236863	974321	722914	878791	492162	1097910	800475	891632	995791	1021560	499033	1013446	1022291	547667	418802	986062	818162	724722	665719	1004759	721162	862353	752601	853321	324693	1104798	451570	953349	162567	1202955	1019656	620450
	Docosahexaenoic acid	526	674	758	864	1213	1962	1083	826	1042	372	1173	300	329	77	390	275	989	219	3471	216	244	769	369	1070	486	167	72	316	410	442	265	485	393	1362	403	722	1854	755	725	377	1525
	Dodecanoic acid	2200	3799	3586	1153	4700	1653	2459	2072	1881	2605	2309	526	1204	1057	774	1583	1983	669	4385	2927	656	1508	773	1978	2433	680	409	1002	551	1129	2018	1046	3691	41007	1065	5988	2266	2170	3168	959	4287
	D-Tagatose	37887	17852	166432	22433	13459	12847	27615	15333	19275	30958	17360	17476	10007	42788	19454	242733	45092	13544	16299	24580	48391	7596	47125	20543	11912	50416	29797	13142	46945	41958	29994	56187	13311	20380	85781	53420	57435	266576	1897	261317	75914
	D-Threitol	2681	3581	2124	1343	813	1062	1311	754	991	2812	1054	16469	1974	12267	645	2501	2046	5760	3238	2159	36333	3415	1065	1481	1360	2134	3367	3729	1193	10311	5850	8574	2282	5492	3169	8032	1416	6862	31465	3692	2302
	Edetic Acid	758648	622413	516576	793577	637032	294819	592419	937787	805577	564468	337791	222663	570338	172112	606461	594274	499935	709414	572699	681337	666100	567949	922466	610420	830543	144793	450438	709445	694228	1049497	955573	1159995	134394	717326	590458	594654	250790	644469	627664	572298	1179341
	Erythritol	5270	38199	12229	8614	4967	5292	9107	7865	5589	6497	8243	61462	8725	81674	7262	10662	14060	31670	25677	13157	84224	9519	6932	9802	8184	12166	5833	21033	7934	50039	41467	47584	13781	21849	18116	38281	6674	21310	98824	29152	13648
	Fumaric acid	1499	2910	5427	6496	5258	6317	9943	5451	15683	21191	26045	2022	2758	2035	1276	4703	5676	4314	12326	5941	5978	8319	4383	13777	6435	7853	5280	6217	7029	7690	8935	7687	7276	14092	8671	9821	8600	11854	30825	35350	8189
	Galactonic acid	2674	1915	4552	2835	4078	4591	3327	4776	3502	5638	4188	13559	4477	13360	4858	7675	3501	14462	4048	1455	45627	3167	2935	5537	8405	9332	6601	14284	4913	20901	10360	18825	7418	10354	6727	20897	8435	14760	35808	12552	5673
	Gluconolactone	13944	20473	33617	24445	21830	28528	21909	20957	22749	29667	14192	28842	13417	15332	15525	21844	19377	29293	43804	27858	70758	43119	10485	39066	53113	23439	18981	31042	21758	37099	21800	18768	34225	57771	18479	55749	33461	62606	21770	74410	26261
	Glucose 6-phosphate	333	717	263	353	198	419	400	793	624	594	554	375	959	555	161	552	1366	502	909	678	47	685	287	2192	605	387	331	396	264	957	222	248	372	5065	704	2082	1244	1394	774	610	1195
	Glyceric acid	5599	4211	9622	6854	14688	7439	19128	4266	9151	12392	10642	9141	11169	10016	7623	9757	25990	7587	17324	10602	19453	8135	5537	16104	9682	37060	4591	13305	13673	8508	25524	25136	8855	21581	13481	232136	25464	36797	8276	9293	22527
	Glycerol	40184	276750	388592	254255	477475	827982	502052	374135	119625	30970	93012	326039	83774	180934	261597	208599	777264	316816	1033609	955944	289736	242092	230534	445424	195404	157346	142752	384028	98339	230822	708594	1906728	189281	554208	124618	355090	248351	261221	357927	252715	1574693
	Glycerol 3-phosphate	1361	4593	4046	8431	4381	3001	30470	30364	3057	4121	2084	1647	15269	2255	2873	17217	20683	1624	74097	1185	2296	4776	12355	37605	3601	5560	5157	9366	5227	18049	7948	2716	1557	68028	4213	4646	22668	24870	1500	33261	13909
	Glycine	517803	716016	957540	1158976	1304533	801506	1071219	825662	529888	370739	286076	1028391	1814196	864097	333784	970451	2006810	1339970	1979429	201879	1423428	963961	708580	1464442	574387	2108334	1420946	1801716	2079306	2407883	2179629	2632920	2346800	2463549	810971	724883	1327204	1628236	2238380	1135628	579134
	Glycolic acid	12191	19932	28439	43618	43177	35562	37390	46661	77100	3538	1936	18021	11133	24103	22381	49548	32882	102513	101414	63766	36930	35387	26626	63169	52844	45038	32451	17895	35011	31662	43664	38640	48876	56358	50843	66474	53706	54458	105365	68506	51147
	Heptadecanoic acid	3520	4472	4594	2623	4338	9607	6059	5077	3903	3678	5135	1001	614	613	1761	1241	4036	1168	6871	4104	1095	4281	1662	3145	890	1118	464	1756	850	2208	1586	1511	2944	7883	912	7777	4887	2662	5582	2513	7275
	Hydroxyphenyllactic acid	673	2921	3173	1997	943	1341	2844	2032	1417	2585	2151	3530	1616	2943	1838	3189	1493	3386	7012	2205	8329	2675	2621	2747	1733	1586	1932	1778	1951	5823	4952	5931	2070	4322	2880	4649	3576	5490	15701	4222	984
	Iminodiacetic acid	58369	106124	187082	287325	340875	317082	439705	396017	466556	1030412	590284	143264	112480	109744	66819	181910	205588	447330	507277	476507	411908	455739	259211	717452	451889	507946	454083	576082	668104	411849	474636	553813	364968	715583	437186	746382	498846	420892	328193	1853678	545610
	Indoleacetic acid	14590	19604	3434	3929	4149	1773	4566	2843	4910	920	3472	2898	1478	4335	1549	1068	2615	2043	1606	2348	3069	1035	1702	2192	1431	3575	10228	2087	2437	2880	1491	2201	742	2832	1178	2377	1658	1769	4261	2470	2149
	Inosine	1998	558	777	503	698	1023	557	579	18	74	139	551	1261	408	615	132	105	567	140	770	45	540	343	236	397	123	720	124	158	308	617	706	401	492	2186	22533	312	1154	1764	625	82
	Isocitric acid	967038	237985	1658891	182438	362939	328246	345109	513663	321763	463142	279678	308300	204954	260679	203809	299918	141081	230138	356635	157022	411235	258641	334582	203789	141947	221578	159450	121380	263484	297471	381954	409383	314651	332813	202657	569509	341373	216819	312764	327168	544351
	Ketoleucine	239	1321	1011	663	1033	1567	2386	729	907	1497	604	511	681	616	1073	1465	525	583	2739	943	378	977	762	607	1929	1204	366	450	774	644	1034	912	1468	936	728	3031	850	1219	180	859	1133
	L-Alanine	143188	281611	678740	699803	284659	144010	942561	412640	261868	4137	325063	363907	238188	598541	414418	370599	584298	402127	580406	466005	220656	385428	410446	612471	394708	578384	236334	230416	480100	275141	491793	711744	285604	322332	308967	513147	1225786	326505	120955	354622	554488
	L-Alloisoleucine	22544	54381	150849	105127	75183	114468	179876	158979	205853	85776	95317	50592	63848	102977	308155	96981	150028	82352	151519	44396	86636	93818	159010	171084	56368	114245	54572	61229	107077	134208	80248	122297	102794	154461	52788	143200	204833	176880	15348	46742	104522
	L-Alpha-aminobutyric acid	12334	21003	21250	12635	17457	63876	22782	28871	65655	37619	58049	10115	22290	8917	41351	17229	25750	31329	19559	30382	28080	23010	15768	29760	25620	20179	13406	18425	30862	38704	28465	18508	54240	44124	2527	50483	31595	64547	48610	46920	4289
	L-Arabinose	1817	2103	1729	874	530	1248	1281	3893	511	1250	1133	2327	3325	1366	734	1353	1042	1277	3232	1193	644	1096	1340	1268	1439	534	322	462	464	582	2389	797	891	1655	1823	1371	4560	1525	1477	159	685
	L-Arabitol	3447	5530	8157	6431	5720	6213	6171	9459	6180	9690	8321	45733	9458	29235	5783	8876	15733	23730	25797	9931	47931	7266	8061	11263	10581	12073	15518	22768	8281	40222	49895	33666	9637	17644	41178	23777	11657	22010	70098	32277	12192
	L-Arginine	14478	2810	12610	16486	5252	8891	18616	31941	21835	10695	4045	17778	18942	21078	20017	17768	21569	26724	17415	14036	37163	8361	27664	18814	7118	18865	21622	8477	42452	29288	12999	20007	5948	19595	6249	25989	16462	8482	9381	13767	35018
	L-Asparagine	3035	4356	14511	25730	4707	10989	17498	23158	26210	10067	12345	15010	25165	11644	12808	12166	7900	22718	25041	419	23527	18668	18780	20355	8508	19513	13425	12126	34697	19421	31598	28530	12347	35946	5214	8710	11730	9006	16045	15260	11891
	L-Aspartic acid	10521	30025	11338	27220	8392	14367	37157	43764	15720	31114	8535	12888	58767	14106	14332	41391	202227	11387	115819	82639	13909	63645	30309	271232	22439	14687	20144	30888	37473	55371	30367	29240	21084	475558	21855	77243	122678	147206	24717	79989	25862
	L-Cysteine	11128	25143	24777	16707	11740	20424	29059	31455	18591	27207	10461	16842	67062	15602	23279	23488	13350	18695	65669	14419	35096	21180	26514	30878	19502	18211	24286	19356	24487	23629	24662	12540	27901	38711	13652	11954	71858	18857	31443	7772	31329
	L-Cystine	3745	7600	14512	24736	12232	15469	19022	22372	19992	14519	13438	33149	34853	14180	28742	16015	12748	50466	24186	8636	214445	15566	16295	30637	13947	23076	29201	29129	34829	5915	42571	2223	13639	12435	11627	4459	23733	37224	17203	6496	24132
	L-GLUTAMIC	35	42	55	32	43	46	32	46	32	30	47	30	51	8	29	37	31	52	80	47	22	38	37	46	37	20	28	34	26	37	23	32	37	79	6	46	28	54	49	34	43
	L-Glutamic acid	41725	41464	37506	39181	20163	19330	179919	79551	30108	50084	15073	33538	103847	25816	18753	68398	236353	25350	249246	50695	38294	113146	25655	274749	47892	31890	28084	55171	65094	62817	52859	59034	35709	1184333	34310	77198	311021	542012	78040	104664	87203
	L-Glutamine	345649	735587	852804	963904	717454	758406	795846	1300145	917743	186274	142073	584340	545031	606509	391601	361831	140606	818031	630898	274362	480303	427592	819683	725696	449181	949342	449974	235616	720379	174682	1126399	648463	1011146	137445	285962	442107	791792	127697	165084	23708	924442
	L-Homoserine	12614	15615	9586	28769	20677	37436	46482	32748	27025	26616	40876	758	11792	5957	6651	19238	13236	27282	41576	19683	22880	22644	22181	32304	41520	18679	12134	19486	26124	15170	19275	15904	20257	21827	1250	23247	19424	14077	15835	33581	19593
	Linoleic acid	58595	117620	97435	66873	127099	164755	116084	123804	96990	41615	124036	16248	14285	6080	23420	16402	84569	12486	149375	66037	12401	103659	48166	96154	12678	13648	10689	16634	11966	32597	31210	31316	44871	152333	9442	51516	64599	64884	118517	34667	85248
	L-Isoleucine	2829	3184	8442	25774	19232	29756	34372	5109	16264	23654	23373	22874	13643	10102	7924	7544	25471	27741	54725	26309	6572	14015	3530	10365	21086	24798	16757	6724	7599	1500	69841	9969	7764	20380	6285	22728	13782	14385	20341	6346	3169
	L-Lactic acid	2469659	784062	556098	446188	1381552	2628170	1381774	1811861	2234936	1608562	1601756	800639	1718806	2480982	1502167	1102718	980484	2577086	502811	816179	592360	2653669	1140106	1236580	461065	2202268	2632398	2186783	1518178	1553426	2709792	492023	2291719	1039818	1713662	2040868	1872904	2757853	2049146	16900	3362274
	L-Leucine	44713	103659	298716	223572	115815	202974	280089	368171	418704	151096	178836	152888	63349	220045	644585	108599	398518	163520	169470	58459	126850	182932	324148	210800	89407	118595	82213	70627	181337	236792	107339	154794	51298	245675	59875	155368	643116	243195	45522	25009	68566
	L-Lysine	163201	357378	397538	500413	206266	437065	558304	581093	734343	657414	536030	216314	352121	278744	376011	231342	920517	392893	587710	397053	320047	531101	459267	459054	454191	359284	250832	229239	537904	343231	375810	282046	378729	680699	151159	457136	613184	302795	350515	607577	244584
	L-Methionine	9894	19307	18664	29904	17958	21471	50065	31489	39983	23477	11659	22434	20664	9892	19268	13826	62851	27141	46383	25383	34024	25548	36509	55306	23121	24021	23037	15153	48687	25392	33299	30701	25848	87956	14394	61209	43294	37474	15972	17656	19977
	L-Norleucine	35652	85103	96722	214153	80956	183099	250173	11472	46125	66754	49283	42210	54233	33555	38442	83238	114439	103744	141901	44127	86172	126818	6729	107871	129890	81773	61683	42930	95588	58002	91547	59538	36443	183025	38947	120518	139318	90530	9377	70848	51580
	L-Phenylalanine	24605	46848	70428	73101	35383	53946	118351	88982	111744	100773	63860	66605	50371	43050	71827	68526	110548	73537	82408	91331	127271	68140	81294	108421	53828	44482	48855	40309	114840	75476	88541	112553	16779	239151	44123	209732	146186	113442	86359	100576	46431
	L-Pipecolic acid	451	646	2177	342	464	467	1157	1804	1311	1110	1045	1212	716	431	2324	620	859	1943	1906	8951	1853	705	3518	1538	354	371	195	857	2097	1740	269	4749	832	2107	331	917	1923	721	1766	1528	600
	L-Proline	83683	193281	407024	260194	195372	158437	363616	1503330	123099	74307	72891	339750	313520	598079	475463	261973	722519	801395	440705	309137	261991	244473	1755160	495118	122882	430747	231154	148649	584389	583028	260106	436043	238834	410964	257179	399054	580037	263299	151409	31897	199781
	L-Serine	58244	66355	82131	124457	96364	98134	160188	184455	130913	92638	49222	57282	118773	29937	44448	34125	194045	106682	196495	173435	72848	61452	111890	308907	43697	143550	54332	69397	248067	163474	125640	139146	111157	373693	51972	105527	156134	23046	96712	44443	115380
	L-Sorbose	12186	4768	85841	8590	7062	1537	8785	9705	7106	14173	6107	7829	12899	19727	11446	84984	19447	1541	6939	10494	3746	826	21030	3232	51173	20557	12113	4411	14292	14423	15635	19584	899	9260	2601	9054	18053	95735	3042	41188	40227
	L-Threonine	66004	106295	151159	110780	65475	78681	145024	109964	141163	94252	63482	30174	81539	15253	50866	48998	52116	104656	129264	120926	101700	77440	99606	170074	40260	67983	69630	13962	157357	69361	164909	120981	17748	184375	13307	50053	92635	17735	67298	11132	48701
	L-Tryptophan	35103	91133	124076	240883	135850	216412	354959	243793	257929	161987	171286	88374	90544	36755	204612	83851	260808	93848	175230	3533	83047	313552	136349	118260	117522	93019	40587	10045	280927	98661	306219	169622	19141	277887	20069	242238	562853	85696	110318	110475	117883
	L-Tyrosine	60064	164666	180591	359106	187434	265384	530560	241685	494591	640673	229405	103459	266363	79214	315908	179359	191042	203581	356828	96091	199567	340081	349449	263493	251049	241622	169083	104440	379273	169371	544715	208921	256810	547455	173728	114344	669634	145863	193695	411853	174911
	L-Valine	87155	188617	471325	397139	268063	422648	434591	617930	810876	255396	262327	149728	173310	225029	800560	318186	305878	275865	262828	103556	181400	309359	508732	321048	243758	219681	140959	86130	275872	225658	300714	223759	118485	330027	123829	451390	458483	303968	52363	125400	247138
	Maleic acid	2430	3838	3987	9759	14008	11619	12105	29100	10917	31024	38706	4902	5306	6360	4992	7780	8332	10558	15786	10998	14294	16314	13448	10131	19180	20473	16661	18110	16846	6618	17540	15069	15156	17556	19944	20071	8289	21777	33996	54932	15402
	Malic acid	8395	11503	15829	24261	8395	8557	23751	20016	8363	12945	7800	7774	14275	8724	4480	26073	12789	4860	35955	11651	6758	12354	13975	80817	8142	10569	6057	7049	10538	26787	17192	9500	7977	79478	16474	25053	32189	21612	8732	12659	24383
	Mannitol	2377	4583	10409	1473	1814	21745	1441	34722	4041	2975	25476	198502	32623	98199	35132	197480	7162	27224	3390	7440	322194	3893	5821	7572	38534	68485	105864	37733	33879	241560	28205	12025	14084	32578	271160	13384	2447	8067	34858	22739	10329
	Methylcysteine	1642	3012	2528	1550	3073	2121	8294	5683	4845	1359	1198	2171	2523	3874	810	2435	2482	2647	5408	3413	2198	1779	2455	5653	4849	3730	1796	2342	3082	5014	4877	5128	1421	2938	2124	3385	2275	3424	2027	557	3840
	MG182	1116	1289	208	653	530	259	452	815	684	853	305	870	478	695	681	653	464	751	783	3362	1191	253	573	1113	1085	629	260	1051	980	933	734	920	1002	4842	734	1057	855	429	897	530	545
	Myristic acid	12309	19258	24521	8711	21748	17383	25807	20810	10171	8763	14528	2504	3238	2166	5322	4008	14963	3284	45214	19234	2883	9925	3332	9166	7173	3599	1383	4274	2881	9460	3525	3996	7020	59951	3305	24991	16987	12388	12308	3907	40215
	N-Acetyl-L-aspartic acid	4262	3245	9502	12800	20435	17340	11232	10456	9478	13295	8554	106195	10115	59744	9510	7648	10335	70987	18446	3158	215298	12426	9736	20280	9835	21408	26173	20715	7987	87348	48623	68409	24358	43368	29064	94796	15079	36964	262593	69036	18120
	Oleic acid	92805	6893	8924	2183	116915	96277	78973	110109	76489	2214	5564	7658	9354	2983	2681	15532	4634	5929	173162	2737	605	3494	20228	55446	1749	974	7176	51712	10385	3272	1622	1274	51971	7407	620	3635	5048	4909	4526	1371	118491
	O-Phosphoethanolamine	16247	41519	12512	11481	10500	8617	20018	21210	21974	65058	13650	3354	24818	8063	4569	13983	26088	5065	17439	3760	5578	20350	10955	53995	7995	10717	7454	13969	8128	32812	25004	8562	5757	78554	14904	10318	139749	70578	8708	42949	9000
	Ornithine	113516	313784	488574	300919	228062	310928	525845	553800	290069	277330	261111	414242	319375	520372	211162	359929	1086243	469180	775411	447427	258924	307564	1480438	450551	1166822	321471	308140	192957	498818	1014682	963127	305906	253393	938513	178357	384831	420900	203426	168502	603704	1081849
	Oxalic acid	19701	56040	31423	52063	124225	111525	51646	96243	619815	1520020	906874	31020	13042	35756	28514	34542	21441	133571	108300	164512	67180	133341	66427	121088	99652	84068	58885	79312	29867	25258	86927	67220	98207	106748	82541	348835	85140	59561	763494	4713277	48925
	Oxoglutaric acid	1510	2292	5663	2313	3149	4281	18929	5947	2925	2475	4754	4147	2215	1374	2474	5403	6803	3171	12517	8786	3539	3632	3769	18671	3246	2242	2189	3015	6531	4494	3770	3597	3534	8014	1993	2348	4163	14693	7091	4122	8314
	Palmitic acid	651343	989322	1113703	400447	725467	1233178	929114	851074	518254	427982	773650	104981	131910	58321	278689	217458	767153	107421	1243322	579830	116586	629747	255845	588367	355226	136148	79750	234987	154732	498362	225729	217217	446820	905454	95809	540873	737875	597427	1020365	352024	974296
	Palmitoleic acid	2699	3982	5240	8835	29414	20031	25607	35839	6747	7133	16228	1224	2661	3137	4413	1620	10550	1017	118055	15202	2073	10685	1087	8225	2080	2964	1432	4284	1465	19206	2230	4433	4918	27978	3335	8150	8168	15999	13696	2946	51879
	Pelargonic acid	266	281	524	291	280	275	401	309	292	221	474	247	140	122	360	219	515	293	262	364	240	327	258	307	280	498	231	222	291	181	227	429	261	524	247	346	355	405	616	435	418
	Petroselinic acid	497068	782834	371556	216280	649556	902047	429214	586520	425625	171205	733631	48405	59154	19737	212963	96711	449296	37208	921191	355973	55128	283567	122282	325874	197045	96561	45331	303169	63923	302513	157252	155022	270630	776138	58722	521184	264035	175966	707887	109517	639608
	Pipecolic acid	5255	5655	8510	7721	5438	10898	11789	9161	13376	17089	8924	3306	9449	10150	18669	7785	13974	6742	10671	3908	4388	6700	10952	13259	22101	10636	107	3080	12699	7546	16109	10297	8945	13189	14865	8122	30834	4874	39058	18683	20038
	Pyroglutamic acid	308025	502994	580126	624265	421123	427060	891218	806126	591263	1328207	699492	444989	647189	463633	236659	346073	658703	394192	1227596	284127	392466	476552	425456	1121347	339832	675397	388568	253469	474586	302131	1079409	603592	774427	1652681	387587	518337	1067005	1061676	698930	1458687	651326
	Pyrophosphate	32673	68195	22879	5578	11055	27913	19721	30706	31635	105089	17084	4017	49872	9873	12570	8627	4576	10680	89534	5523	4348	50386	7470	11904	21433	15316	16008	5449	3148	7395	39398	1268	9947	24099	4677	3894	110656	9751	34700	39590	5666
	Pyruvic acid	57639	112763	111034	23078	24196	65934	30851	40233	26896	62745	34439	22055	9887	11986	78550	73826	32595	44888	68460	89476	53749	50728	55619	26552	87501	31355	27405	23281	33599	51576	42174	40088	32103	14567	29556	14966	64688	8851	74447	52575	52439
	Rhamnose	3343	4974	5687	5009	5237	3020	3413	3573	2140	7508	5708	5401	4677	7188	2848	4653	6779	7955	9215	10907	11192	10201	5810	7858	6955	9130	9941	6636	4738	6354	10599	5611	17426	11035	5088	5202	8355	20849	892	6257	10137
	Ribonolactone	399	944	628	654	826	1161	1042	627	1825	5165	544	1324	856	1670	343	1314	2003	1668	1096	815	4644	1444	545	3214	908	578	815	1306	1074	2399	1443	1709	1179	2470	1575	2667	1605	5941	4163	2243	835
	Spermidine	410	483	258	1028	235	289	1832	1250	701	1933	823	420	892	677	467	712	526	126	3907	803	1035	1707	417	2638	674	276	301	904	198	1591	551	1010	218	10082	565	556	5060	5636	1050	2189	157
	Stearic acid	197991	226396	306794	108881	167729	429656	288610	230325	183191	193406	235085	40868	44899	22732	107692	67857	199791	33373	362065	108873	38436	153785	58014	143268	167771	50797	29885	62022	60949	118153	91561	82318	123988	394733	47994	181722	239179	142205	267705	107925	371994
	Sucrose	62	236	1338	1316	578	2327	1205	3151	2068	170	9108	405	344	1127	2204	11446	1640	422	77	249	2585	52	206	1505	2522	1079	658	151	1122	1300	140	1231	245	3375	563	2554	316	2955	118474	232	1978
	Threonic acid	6180	10292	12272	7093	6304	6973	10519	7337	4422	1544	8578	42219	6534	61733	7345	10086	6803	31125	19297	10695	122985	9567	3524	11878	7401	11335	13282	16511	3417	44325	22829	50492	13234	20376	17126	54723	8454	21153	197287	11131	11831
	Tryptamine	886	1317	4444	2327	1296	3142	3784	2180	5540	4699	1993	904	2523	1623	3544	1826	3377	1093	3528	872	1409	1773	1983	2098	3828	2148	720	899	2984	2492	3244	2255	1864	3334	2339	2465	7717	2185	5169	3971	556
	Uracil	676	701	246	237	332	332	1038	601	210	637	549	158	273	122	82	431	792	207	980	187	216	631	165	6469	228	664	333	274	288	1019	523	270	213	4415	466	822	1479	7223	738	283	303
	Urea	1139	1678	22061	3481	2959	6784	5116	372166	72257	69005	50805	6919	12434	5265	411614	436	3135	12862	6372	1496	17099	43288	383615	1561	4449	4810	9684	122198	5928	721917	25833	2262	9874	2989	4157	8624	33835	3239	261998	160574	1173
	Uric acid	253065	457636	253531	428610	34502	673527	361123	375407	631470	299734	723488	246280	169235	753108	481330	824091	866753	356141	553140	261383	195798	298394	752413	1079820	480139	394861	492014	603748	936252	557349	565733	714002	820587	789053	642003	415544	125143	805584	808581	295161	719274
	Metabolites	HD	HD	HD	HD	HD	HD	HD	HD	HD	HD	HD	HD	HD	HD	HD	HD	HD	HD	HD	HD	HD	HD	HD	HD	HD	HD	MM	MM	MM	MM	MM	MM	MM	MM	MM	MM	MM	MM	MM	MM	MM	MM	MM	MM	MM	MM	MM	MM
Abundances of metabolites in PB	1,5-Anhydrosorbitol	515	1047	1047	1694	1628	1910	1752	834	717	1198	1465	974	1622	356	837	1451	495	2071	1734	3911	1375	2646	2349	2361	2058	1904	801	2678	1376	4107	1729	1391	5301	1680	2209	412	862	5603	2527	2095	875	5863	1721	1694	11198	1356	4477	3185
	1-Methylhistidine	1000	818	530	565	982	547	549	540	673	708	703	842	1448	865	540	442	479	465	311	855	680	351	860	378	534	504	3959	3508	244	5417	1114	1959	14835	1051	3031	1150	1278	4877	223	414	287	912	829	2221	10463	592	3539	265
	2-Hydroxy-3-methylbutyric acid	21680	49107	24556	36245	14054	24579	13919	21258	31449	59455	26739	7409	35070	7920	22447	15407	22047	7549	20106	17971	2913	19859	20704	11106	18931	46514	18582	12274	14015	19094	25038	12103	50260	111910	6031	408024	21768	14350	7143	29905	52395	12709	8898	7624	34141	17211	14864	7718
	2-Hydroxybutyric acid	145870	227312	214850	109601	71913	59895	72517	58029	139908	164022	211362	149295	83937	84722	139027	109054	245430	15719	64570	10417	34292	28474	23219	33127	71852	20087	124942	201137	41173	21194	333857	73550	87420	76273	31334	67833	73111	97648	66920	77912	358552	17890	25485	38493	175593	129252	66780	49524
	2-Hydroxypyridine	4891	4342	6262	7939	7562	8517	7623	3857	3088	6946	7157	3775	7838	6360	7872	7801	7107	4259	4702	4500	6983	5101	7582	6176	5919	5860	6272	6434	5894	6571	4589	8523	8199	7279	7178	6890	8184	8200	7636	7206	6961	7384	6438	7062	6798	8400	7066	6786
	3-Indolepropionic acid	19573	15423	13398	7548	23383	16696	12207	9873	24019	26863	14471	23765	15424	14066	17922	6515	21479	15235	21949	18844	12342	27364	16403	22389	9342	12921	3121	10239	1782	12034	10740	20749	37369	13637	7166	32774	7729	13612	3882	4354	14114	15914	3182	6426	12199	14504	10006	6911
	3-Nitrotyrosine	3010	1889	2149	2111	2093	3207	1952	1597	1229	1284	1025	4195	6479	2179	3312	582	2259	959	1121	2881	929	1991	1039	4173	2858	1977	1379	1609	2715	3720	1652	4097	1556	1228	2899	3305	3055	3209	635	2493	1796	1596	780	934	2705	1436	661	2116
	3-Oxoalanine	593	1984	1256	1494	995	1367	1490	1538	1737	670	382	2007	2041	785	766	1178	2132	6783	6221	6140	9971	8328	3524	6646	8291	9966	924	354	546	986	699	703	452	742	641	1623	2899	609	984	798	1069	869	533	1689	2420	1080	1151	1917
	Allose	49920	47521	47172	37005	51423	49418	64958	42252	42943	53505	48953	51932	60061	70737	50145	57587	28689	54626	38595	42141	41465	28397	48995	56981	56775	49413	83683	100572	42951	493786	58142	29030	9280	47813	53254	88931	121077	83929	52586	25545	60316	35881	41109	70302	119167	70625	61864	51501
	Alpha-ketoisovaleric acid	2133	2045	1834	1949	1635	1876	2067	849	3104	2397	3527	2658	2371	1834	2398	1956	2596	2340	1189	1865	1185	599	3657	2113	3031	4671	1769	822	1108	1033	1566	1064	1616	1944	1018	1274	1305	798	914	1090	2414	646	480	408	2349	1654	467	1158
	Alpha-Tocopherol	15258	9813	8871	7580	10248	11591	8728	9174	11012	10323	9475	9111	12784	8185	7544	9513	8099	11769	19005	8660	9605	8137	12858	8740	7582	11816	4004	8996	7819	7157	8915	10669	18422	9894	5732	7755	2919	7784	3935	5625	7592	898	1771	4013	10330	5126	6287	7402
	Aminoadipic acid	60321	78251	22449	8024	22940	23528	38268	28946	40406	20897	34680	31094	37190	26698	34205	32731	24676	32342	18666	38167	62345	51541	24625	26717	29678	21518	6618	7168	6391	4010	18684	7884	1449	24084	12413	8743	15932	61448	5168	12334	54967	5677	5256	14522	7338	4890	8561	8559
	Aminomalonic acid	14480	16021	46712	27405	38125	32548	74166	29095	11671	12296	16462	9589	27005	16217	45216	55899	9543	37261	25623	43378	32470	22208	32250	41069	39283	17738	151384	34540	34223	65510	14829	79990	20733	81189	118103	29667	529854	71649	5942	61344	10635	38107	21896	41169	115409	74966	18180	26370
	Arachidonic acid	2299	2193	1365	1211	1133	982	1204	579	1143	1639	324	1055	1700	873	943	1634	1179	1123	1800	1506	1326	1382	1064	1031	1278	2282	769	1195	899	636	1206	1273	973	1731	436	2063	932	647	812	1014	737	542	541	318	2977	1446	631	1405
	Behenic acid	736	945	584	576	749	443	589	472	642	666	475	622	655	414	526	488	795	750	606	537	445	547	496	411	387	694	632	628	511	612	662	921	663	747	605	537	744	532	445	487	463	458	440	567	856	472	447	470
	Benzoic acid	4112	4551	5677	6469	4635	5270	3847	5574	4510	6964	5311	4721	5597	3706	5718	5209	7101	2998	3723	1620	2299	2423	3423	2558	3391	2894	5694	4896	5242	5615	5195	5933	4391	5634	5897	6147	5325	7370	6463	5599	5824	6370	6283	5848	3383	5950	5951	5360
	Beta-Alanine	2293	4352	2385	2599	2316	3237	2381	2564	2062	2714	2983	1607	3249	2314	2040	3266	3118	1849	2069	1055	2027	509	2057	1024	2711	2601	4225	5486	922	4928	3905	6640	13065	2786	13509	2214	3869	4364	1310	4542	1760	7473	1756	3532	9733	1616	5938	1951
	Caproic acid	651	1165	585	874	114	613	313	665	1338	1187	662	707	617	634	654	624	895	1498	2163	1941	1959	3590	1851	1285	1729	2070	836	406	169	638	199	579	351	1293	348	380	478	427	1231	264	592	1058	473	386	80	312	232	311
	Cholesterol	749507	749555	739452	732473	724003	744149	741606	695090	371078	746495	743161	616665	812371	737616	750999	662534	766372	481641	205324	279850	567544	354485	277097	665946	469317	501995	335087	635820	461589	461910	602083	762809	721332	806814	482030	737200	313631	604636	352191	596748	682507	281228	306678	401130	514106	513147	637383	579541
	Citrulline	794	2006	1156	1488	1636	2054	2050	1207	1022	1014	1265	1088	2001	1391	1293	1470	1058	1126	1282	1508	1310	878	1309	953	1531	1111	1677	4305	1855	5148	1614	3822	5483	2673	2547	2011	2631	1931	564	1962	642	2606	1814	876	2887	1921	1143	1792
	Creatinine	31370	26796	48861	41677	21605	48815	106310	53814	15988	46792	38528	18625	34967	23738	61135	51304	31926	28344	6566	17612	12426	4737	13891	16024	11142	6453	192255	442522	51859	301512	149203	83723	258150	78156	128704	43556	116762	960782	9256	135649	63811	77808	108274	109397	1097885	98346	102355	30100
	D-2-Hydroxyglutaric acid	1750	1825	1139	1030	861	1718	1493	1230	825	974	1557	634	1446	1141	1257	1693	1003	1152	1679	1588	1439	1252	1018	1004	2010	946	2092	1643	2195	1368	946	1212	3102	3346	1052	2578	4198	3177	783	3561	994	1148	1053	1378	15159	1852	2059	1396
	Decanoylcarnitine	385	598	625	370	773	325	325	352	491	414	356	385	676	394	337	449	239	271	357	318	414	329	259	135	551	380	576	301	244	188	395	191	578	184	216	793	402	271	126	482	355	207	156	316	619	249	471	294
	D-Fructose	2788	5282	2444	2594	2342	2785	1972	3125	3311	3377	3495	1780	3349	2469	2547	2546	2703	1805	2628	2288	2362	3772	2110	2572	4638	2185	5041	5347	1599	3592	2236	3649	8083	3808	1960	6003	3379	5818	1148	2682	1526	1443	1715	1900	13963	2334	3899	2154
	D-Galactose	1050146	1206230	270081	1230182	724632	1220826	1190531	1251921	518720	542377	885286	619105	714453	1441522	1406251	393044	672636	1360431	1418402	1441771	1146597	1510699	1482139	1049474	364560	527401	1205320	176041	1134902	502633	214441	214174	494660	890851	711458	731472	753896	264900	1398393	212470	1035341	1496174	266218	138875	246955	471801	296528	402622
	D-Glucose	1050146	1045341	682932	1230182	513223	1220826	1190531	1251921	1223400	1134424	885286	1239918	462613	1441522	1406251	1359360	672636	1360431	1418402	1441771	1146597	1510699	1482139	913577	1437179	1329721	833400	442625	1134902	470498	214441	398860	494660	400472	711458	731472	634643	1090250	1398393	393903	1035341	1496174	1252499	1257058	900390	1232961	1284116	1259435
	D-Glucuronic acid	3995	4860	6360	3652	43978	5299	7851	2596	51785	11741	19170	39641	6023	8936	4325	6133	48381	6530	5144	3973	2041	1875	5148	4941	4760	4361	15373	22391	3255	12661	6665	15437	34871	14314	23485	10691	7320	21891	3779	26196	8853	41427	7592	6334	82685	7764	19342	7502
	Dimethylglycine	94407	74669	76228	183359	194479	164241	91925	91451	96496	80047	86441	101971	184870	123344	127881	103897	103931	71365	81415	27347	126896	83946	104480	163025	136943	74110	84332	82681	87797	126690	105364	179336	190914	117911	152322	80109	263441	145941	88594	125313	136527	104957	100828	104839	163182	92090	100997	134075
	D-Maltose	1926	3351	1276	1102	994	1369	1827	1104	1434	1124	1144	939	2218	1318	841	2346	2919	1713	1335	2427	3543	2020	883	1145	1858	807	3577	4838	1958	6408	2205	4173	9389	2948	1464	1249	9405	9418	13775	6279	1802	9399	13659	18068	34390	7856	3742	1229
	D-Mannose	330546	290137	1117659	664541	414970	762839	1033374	834263	963334	517034	602736	786455	567314	1061884	1060487	1096740	1093770	985105	577518	771658	1247942	1260049	861100	533303	1042462	457911	981392	768688	1221149	1096482	531149	954204	1102153	635036	360231	1172200	560557	865517	805973	83791	691251	1067904	1120067	1184051	1119191	994047	993644	1166571
	Docosahexaenoic acid	1905	4684	2283	902	1459	1190	1538	987	1390	2199	1968	2001	1714	1340	899	3001	1201	2770	1522	1058	1541	1578	972	688	1168	2470	406	1096	782	424	1081	435	865	424	345	3055	1148	684	434	736	356	718	204	324	2278	425	512	836
	Dodecanoic acid	2296	4013	2570	2207	2523	1637	2645	1842	3569	1701	1483	2234	4027	1170	1370	2220	1282	2173	1450	1224	1767	1293	1539	603	1955	1349	1730	839	949	1288	1374	999	1791	1020	721	3593	3392	1876	905	890	1092	1099	460	1265	1598	1226	1614	1944
	Dopamine	329	1725	2992	2029	986	6689	8332	4222	913	765	47	2800	2757	2981	13386	3044	1561	18921	435	1356	7612	3188	206	786	1797	302	451	4303	654	150	124	2335	1084	543	2050	543	977	2551	2895	1542	3426	1396	523	239	1729	888	1552	3809
	D-Tagatose	83405	57316	53108	40295	46800	43544	78285	39575	30444	33347	45458	34391	37284	47011	55000	53706	44396	44841	66957	55243	42301	56700	31815	59510	64783	44641	40515	37878	35211	30488	43058	46412	9569	220334	203655	38844	48172	64380	30495	88975	68267	31979	58530	23140	110600	80275	40916	60750
	D-Threitol	2397	1297	1232	2420	2086	3698	2426	1408	889	1435	1523	599	3899	2834	1629	1797	1656	1965	3154	2607	2809	2006	1893	1392	3583	1515	3518	16597	4375	13923	1063	2401	28716	2667	3738	2752	2102	30211	1850	1018	535	2511	3026	4801	33080	2030	10322	2163
	D-Xylose	2630	2601	2064	2947	2025	2775	2259	1777	2341	1875	1767	2031	955	2221	1624	946	1736	2518	1845	2525	2963	2213	1976	1854	3711	1537	1920	5095	4997	9131	1826	1996	7025	1664	4032	854	8461	4347	1664	1328	1004	1292	1224	6038	11411	1877	875	1865
	Edetic Acid	39718	71038	130329	44305	77948	87544	73143	97068	106922	21744	67888	96573	63169	77643	128880	125940	97129	84629	78525	72683	59740	6865	63672	84738	118695	85936	103185	76199	102887	55112	45376	88142	105337	105567	53930	76422	58814	84924	71717	48465	29671	73307	80007	58979	94447	116654	92333	119592
	Erythritol	7752	9844	9519	7379	8780	16219	9000	8763	7042	9932	9839	9509	15130	13466	5389	9278	9192	9496	8098	11459	9740	11662	8711	6457	8327	5321	28033	54755	7870	90231	7275	10369	195268	13548	32100	21496	14091	69854	5706	7549	4302	12201	9344	26346	197620	8834	45839	21858
	Fumaric acid	8469	10585	12894	12430	13932	11722	11285	10699	9628	11235	13078	10248	15100	13913	12053	11579	17966	18474	17009	14512	19310	13306	21353	13746	20358	27813	9212	8197	7013	8010	7149	8278	13100	13256	12286	13523	11992	13223	9261	10155	9526	11558	9840	12253	14393	13597	14809	14022
	Galactonic acid	1254	2568	3255	3013	4018	3219	5383	3038	2887	4204	3716	2600	4469	4417	5181	3689	3660	7248	3379	3081	4545	3083	3514	3796	5022	2939	6946	13784	2753	16539	5921	5111	20465	7861	12741	4393	3182	28392	1397	5477	4673	9800	4899	8842	63116	4193	11840	4239
	Gluconolactone	960	1804	1535	1369	503	17684	1586	933	16107	2239	897	17709	755	845	673	978	14256	19624	549	17113	693	12400	823	764	1969	892	31361	42936	961	3017	21007	2954	3590	6920	966	2840	775	2698	1078	1410	8225	2044	3537	2702	15171	1775	3069	1433
	Glutaric acid	2255	1194	735	1397	1302	1809	1196	1367	1766	1145	2227	1853	1917	814	1644	1447	1817	1857	3000	1906	2039	1824	1258	1812	1779	1837	1186	1882	619	1347	1510	1758	1392	1824	873	1497	5757	1309	1535	733	1568	2566	511	1453	1637	2227	1046	820
	Glyceric acid	10052	12646	15135	29970	11282	17449	27486	12913	1701	13324	13614	9330	14082	10356	8958	6002	13421	9241	13965	6344	9119	4474	9759	5779	10546	7985	15453	12552	7266	9851	12361	21141	9385	14369	28169	11982	31727	24660	7092	14614	18810	25491	9183	17341	29043	15512	12798	14255
	Glycerol	103644	338724	386461	205636	360504	141585	271445	125139	366143	362586	480392	365695	354642	250054	232109	271592	268342	58237	79896	43381	101242	61705	87142	32436	213071	54539	180015	178522	47000	83175	279167	174042	184326	133977	112375	484153	622763	157203	86461	93854	87905	75286	69072	168466	327488	188192	182553	333632
	Glycerol 3-phosphate	4246	3891	1913	2597	2941	2412	2202	2161	1984	1582	1690	1898	2075	1518	1824	2090	1605	1973	2750	3583	2158	3606	2701	1805	1862	1847	938	1889	1473	2036	1453	1862	2767	2371	1078	2280	2003	3907	802	1966	796	1349	1164	1989	5316	1503	1001	1782
	Glycine	562585	856514	1297608	1007846	1369830	1086722	1526139	806159	1106647	730283	984101	950409	1375680	665658	1520884	2040381	982575	560092	498644	421021	610109	357414	784503	474722	767146	203189	1784671	1622262	1156774	1128108	421145	1802868	2154186	1132633	1095627	637666	2186909	1246269	350714	1373508	330780	2601165	1157240	1592740	1587364	1937651	2320660	717899
	Glycolic acid	26535	49776	39473	41690	46446	48970	54686	46319	60069	49845	53048	53644	57333	51170	50736	54022	94021	76019	65466	60419	66376	57696	47250	44638	58675	70898	38390	36995	24866	52105	31234	51044	96328	71717	62131	70803	111800	50480	37769	73345	51730	76427	48883	71625	66894	54702	52230	57951
	Heptadecanoic acid	7061	8508	8041	1909	6860	4620	3136	5782	7778	5004	6441	7571	4273	6023	4679	4447	3996	3963	6569	3933	6096	7216	4110	2214	7127	3482	6614	3149	1410	2624	7102	1694	3930	2699	2553	6467	8220	3401	1319	2757	1560	2007	1644	1488	7835	3184	3512	3784
	Hexanoylcarnitine	2040	2845	2331	2407	2708	3439	2796	2084	4472	2805	3255	4981	2800	1978	4930	4577	4087	5264	912	899	1192	8296	3124	2539	5781	923	2051	4671	597	2432	1444	2477	2680	2668	2493	2220	2786	6421	2331	2712	1369	2612	2333	2540	3504	5835	2060	2920
	Homocysteine	1097	721	690	482	833	502	564	750	3399	198	414	443	646	739	385	471	958	564	507	564	1402	1238	1436	1108	1411	962	535	1450	363	563	424	472	2627	1172	414	731	805	1196	107	123	221	818	124	292	1565	738	293	663
	Iminodiacetic acid	381518	940920	467711	438918	489403	548928	609584	459250	418967	380668	369228	383667	611548	417443	393313	418546	809867	545686	481525	276557	394139	302198	380987	438655	478229	469211	376535	612950	344980	587342	448732	612079	1008418	765762	621416	703655	829395	523295	321433	488095	367502	512651	440712	815186	1153824	624173	543450	626901
	Inosine	7147	25862	10494	13456	6453	9143	7371	9542	5173	7365	12064	17660	14004	12295	8615	10353	23649	2901	9112	5525	2711	6695	11023	5956	5267	2915	2716	5385	3603	3386	2047	11106	16383	2618	2165	19833	14510	9678	771	6883	4454	6307	6572	21441	4709	1581	5980	7416
	Isocitric acid	336556	668005	311453	308538	369346	324188	309442	243228	348611	267597	351444	273651	415302	280839	312772	314550	226725	284429	333749	325519	316947	273535	250550	218845	537339	171815	447427	277948	136270	225614	222072	268693	402426	248048	267047	194330	308435	182610	65074	155006	92841	137461	92187	73998	1196923	191188	121829	246098
	Ketoleucine	82526	113435	42704	55621	36170	48751	50289	44735	53308	58877	93004	37223	79877	38062	50439	53049	71314	38656	39769	20704	33273	42453	47090	22660	38422	33796	62833	45527	34066	37458	73775	46403	38303	45901	49506	49170	41957	15248	29944	46114	48303	25133	14354	16664	70520	43332	24555	28785
	L-2-Amino-3-(1-pyrazolyl)propanoic acid	38002	45732	23133	17081	32455	32399	22995	28113	27823	16144	18797	18880	364	19637	19366	18953	5388	532	3100	1611	21989	357	17853	1138	23745	15347	10611	778	15118	19793	27568	22059	3610	4445	12835	20869	2337	609	616	14684	1173	1288	886	7587	1431	892	1093	4130
	L-Alanine	883506	675824	703219	652100	827634	659210	736444	453130	421314	849219	910462	555513	580521	757504	684705	818667	781959	226725	527880	526315	393227	320206	625736	296477	248164	385869	257925	1169152	510929	838068	331844	908005	1001393	814528	643447	433925	691063	308841	263491	496325	519731	613936	383543	323548	720250	603575	171524	573644
	L-Alloisoleucine	55954	113519	128294	184663	75897	165943	126739	116276	209415	145759	138870	232763	107428	95263	131239	112780	111801	131458	112996	37061	62342	76905	48366	105323	138757	109315	43654	166503	64335	138227	149086	243116	106847	128819	193317	145592	173918	64178	57619	172821	123801	79676	53027	87745	157715	118783	41776	106211
	L-Arabitol	7859	9294	7257	7465	5297	10964	6143	5957	6720	6243	7675	8433	10622	7728	6293	5969	7969	9363	6720	10947	10277	7479	7169	6861	8847	6420	19263	44053	4994	35454	6715	9257	67978	8402	19928	15217	9763	41132	4390	8224	5347	11585	12197	19548	93041	5788	28010	10151
	L-Arginine	22392	19590	22170	14222	37231	35911	24212	34552	24439	11496	17023	23180	46783	31723	20492	19813	14727	27023	8229	8479	10672	7002	15757	18883	17373	9939	13894	70617	19248	72182	27919	62915	64010	26609	25470	46870	27894	18496	2619	10959	7523	29339	9411	6389	41322	22242	22424	52213
	L-Asparagine	23500	43052	21189	16396	28297	30377	24806	23815	20484	9164	16050	25442	32575	17887	27318	16684	18037	29609	23512	28645	22788	27100	21696	27995	27902	13578	11207	53577	14278	36057	17037	47449	43237	15602	19062	24590	1187	14717	2705	6764	6496	21977	2640	7014	56975	19627	14361	23086
	L-Aspartic acid	10043	19304	7529	12138	8060	15786	10501	8743	11928	7176	8047	9312	9660	5995	7206	6346	14237	12034	7337	8039	7298	7926	5395	8211	8949	9480	33348	13471	6635	7018	9672	9641	26702	13140	15390	9187	181087	16271	11470	26856	4964	8930	9336	33986	22419	8630	10973	8596
	L-Cysteine	42454	51293	26092	18958	36329	36159	28482	31490	31282	17957	21108	25581	40682	28561	21546	21572	29659	33066	18094	25855	24557	14998	19799	20075	26431	17883	10613	51628	16949	29503	31020	24543	79708	17466	7350	23468	27187	46102	8286	16325	12184	28135	20708	18286	94933	14388	15086	28283
	L-Cystine	17722	17913	17071	11653	20296	27309	21985	14467	16490	13142	18890	16492	24075	22043	12227	9989	12922	13885	8902	13047	9021	6639	15943	19075	19603	9590	1973	73054	24054	24759	37502	50752	109282	29277	9783	28425	11525	92144	5186	19643	16691	19150	26126	3666	130503	30014	5247	47363
	L-Glutamic acid	55160	79913	33069	43975	19863	57656	32849	31965	32722	29183	28898	47651	36501	31147	23466	30270	76025	46416	35344	33279	40344	33390	17801	35837	41600	74010	12363	70499	20102	33902	24263	18084	48889	33419	40490	65414	58596	33829	23656	24872	25989	15201	11799	34962	328359	27575	14849	43105
	L-Glutamine	819706	1145733	702485	746919	897513	852162	877276	692570	880993	589852	771230	1048238	1086847	672642	846233	852637	657516	1115248	583967	876921	610901	617045	920415	867029	742495	233434	168665	1220003	510026	1018665	497909	1251309	1304894	753105	613241	632708	586371	313770	139189	653444	322284	814614	380648	365453	1251687	576448	222764	635065
	Linoleic acid	59227	138686	89010	37212	51888	53772	51491	24919	142991	82646	93835	50026	68510	24156	47593	56618	68500	43186	36616	35561	81698	27601	34972	20899	74904	51328	74588	43273	8224	18701	25523	24900	24342	5831	21153	101377	65816	26571	19972	16464	8663	4372	7016	19408	136163	41203	19725	62968
	L-Isoleucine	55954	113519	128294	184663	75897	165943	126739	116276	209415	145759	138870	232763	107428	95263	131239	112780	111801	131458	112996	76640	62342	76905	48366	105323	138757	109315	43654	166503	64335	138227	149086	243116	106847	128819	193317	145592	173918	64178	57619	172821	123801	79676	53027	87745	157715	118783	41776	106211
	L-Lactic acid	1093072	1536223	1843955	2499474	686360	2453665	1052885	1307668	3810962	3417617	454246	2085634	2334034	1195722	3308547	1209430	553301	1340000	642171	1767347	3008515	1257016	2466046	1664091	2403216	1222876	2222712	1090932	1734526	1441516	2093716	438224	2575331	727537	2604417	2298839	783410	595280	2099257	535135	3506120	2625896	2712893	1576964	805269	3182279	2213558	3106310
	L-Leucine	11745	28108	28413	41783	18741	42233	30336	26575	81310	29440	32792	64878	20896	24891	32954	27829	28450	45045	30320	17493	22150	20651	12142	32520	44509	38272	7624	43570	9793	23817	36251	52815	20027	23882	31190	21727	30247	18931	11732	33985	20686	12432	12740	11942	55810	33182	5751	21568
	L-Lysine	415922	686847	294355	703405	437428	519887	372231	365731	495077	433127	540423	594102	472444	374812	496983	319781	573506	730493	463803	825018	706725	797269	677205	425944	574634	324847	300216	684937	336432	332639	287414	496829	681443	297527	446527	309092	533831	275718	172183	289729	226476	285398	199296	188998	595853	379109	163279	347152
	L-Methionine	26752	47950	20956	21493	27989	34330	33676	29992	17581	19171	27477	19865	30405	17815	17815	23260	25563	24021	19336	14611	14313	13534	17116	20503	23648	10395	20304	56021	15532	24611	24658	39486	42629	16830	27526	25559	60204	20013	9167	19470	11715	18657	13850	21443	60063	24604	13953	27776
	L-Phenylalanine	83946	135983	65886	69933	73001	121339	94382	91015	67187	58405	72773	52662	110170	81965	53604	58838	79999	106448	65426	68190	73094	66982	59763	57764	97727	53201	71238	274136	29661	83440	92627	108211	191519	75896	93935	54260	201747	83051	22271	57787	44234	55800	35782	59481	290284	69930	56388	69608
	L-Pipecolic acid	83217	16039	24902	5551	63288	20470	9082	19753	48034	8655	11261	30561	32753	30160	11063	4958	14174	27939	12771	39159	22720	10853	86990	29021	16976	17538	19947	13622	10674	34691	20406	16913	68960	12070	11205	52386	21094	4369	1259	5883	19634	20785	7528	2848	12605	11828	3738	18618
	L-Proline	99400	199905	283947	260703	129438	229715	256985	171828	1065118	216917	230675	550164	122494	212519	189277	378712	114948	229691	197338	67075	274083	94912	40591	163933	218008	114616	123939	653777	194719	251436	135009	665006	489405	377860	435533	406847	558413	146793	110508	413103	258268	366614	171045	113827	336186	446263	63285	474427
	L-Serine	120014	175137	205826	185799	228653	262995	239429	142064	154704	123392	126852	222820	139019	90695	200609	134902	92420	180793	87841	57801	69250	49098	52411	113629	165115	56345	266458	161989	89959	83870	37529	164641	121754	84999	151973	84523	353804	84337	38202	174826	50129	126001	77509	163590	314886	183742	127430	168915
	L-Sorbose	45807	30836	25675	24599	23100	23877	41147	22059	14198	14784	19976	14797	16838	21832	23872	24419	15188	19133	30607	25770	17696	23785	15492	28341	31713	18250	17259	10224	13705	5715	18460	16082	10298	98273	81883	13839	21336	28932	14724	32689	34192	13264	14705	12546	58267	38002	20627	28678
	L-Threonine	111823	169736	128327	134020	108622	150175	209568	135251	77630	103418	125094	116644	136057	97155	87054	141699	108571	143389	73489	63740	56975	47034	92703	73429	135648	72622	57229	121061	68980	48581	57402	94768	90590	82848	26465	125230	176263	76976	34686	118367	45117	68758	73843	39690	204345	91162	69333	107400
	L-Tryptophan	285009	322027	214175	241434	296819	388472	238264	213581	267833	230885	239177	271127	240031	213423	225406	221467	243836	236134	180441	221193	139077	277459	159356	202074	162025	123828	124822	200331	94479	93967	255920	144594	214418	126239	159359	152284	22167	63577	76412	114910	106007	85432	49415	20995	339418	225404	71789	152830
	L-Tyrosine	366136	647275	281040	340453	434820	349900	385455	335478	349359	296285	428216	404463	371919	359203	271717	290788	369890	354644	242411	265733	245275	375089	292337	366093	330960	180310	159968	353474	185308	184080	310564	438346	316867	244613	282106	195553	234628	161639	96427	275187	173537	237993	148800	122459	476684	285943	109006	247131
	L-Valine	278290	332709	311111	500693	301324	440789	428106	289742	1056332	450469	449132	720023	318394	342853	349726	354066	358243	540460	354306	207909	230198	263624	136502	247598	495755	332165	65159	459397	216552	240920	560461	466802	417662	369715	300757	234264	229300	224327	143995	378604	309720	218749	167562	87575	492918	324886	75107	267564
	Maleic acid	12646	11211	21835	19964	12402	13526	20925	18726	11740	7367	25774	19853	22984	13851	22095	24806	35463	30683	29865	24575	30291	22135	20070	22774	27228	36706	11387	18764	13154	16108	15629	19800	12584	20788	22879	21164	11720	16145	17799	22614	21975	23514	20964	20650	20924	17413	17014	21719
	Malic acid	18046	28801	12999	12839	13928	9823	11659	15445	7217	9371	15508	6384	17302	10382	12657	13904	11301	10449	11692	10446	11420	8816	9102	6110	15036	10667	8340	11292	3277	8672	5735	6524	16878	10866	7654	10911	18411	8611	3966	8670	3780	6858	4608	10191	40749	7582	9444	11640
	Mannitol	4706	2339	17175	41619	31677	4784	23739	9303	29831	17672	11025	19780	6269	5176	16268	22665	23286	23215	15353	3109	3450	7385	21122	16157	18186	1776	6260	269863	13535	81638	22918	63864	140284	33641	37213	40361	55648	223823	4311	39114	42924	5783	92585	22368	389009	14422	145486	23634
	Methylcysteine	4911	3323	3018	3431	2458	3504	11351	3905	4950	4205	4048	2677	7949	3904	3488	1923	2676	9085	2576	1110	2511	889	1071	2993	4504	2290	1423	3172	2083	6340	902	2993	2849	2587	2008	3875	6700	1344	630	2716	5829	2680	1435	5191	3877	1694	4536	3221
	MG182	440	669	481	368	306	404	447	509	485	500	462	376	332	454	219	672	561	554	633	396	525	251	402	476	199	861	513	351	197	483	328	417	1145	604	70	586	977	496	298	318	405	487	454	323	1153	494	458	945
	Myristic acid	13568	32299	17386	14280	8747	7441	11343	8151	18877	13805	12215	11367	13428	6268	7760	13653	9643	13211	8758	7223	12448	10429	7278	2914	10617	9335	9829	7517	3628	3236	6802	2342	2200	2563	1999	27215	20129	5020	3195	2212	4462	1276	1095	3137	19815	7265	6039	13310
	N-Acetyl-L-aspartic acid	1299	510	894	1779	853	2014	1283	684	1391	1426	745	668	1762	1273	1423	507	985	958	804	1863	1756	549	1800	1275	1346	1185	3697	6146	832	6265	869	1631	11812	509	2573	1308	1946	12495	790	608	685	1439	2327	2223	21505	1097	5559	852
	Oleic acid	16165	9304	2209	1609	3506	3564	3035	3243	12118	6119	2365	5947	5761	4000	5457	3162	3330	5090	2434	1859	8220	2112	10008	1023	6617	5461	3985	3059	1450	838	4203	2486	505	3019	1870	10285	4283	1017	694	895	2411	7544	3426	899	3752	2099	791	3051
	O-Phosphoethanolamine	11020	7856	6688	6497	6437	8230	5797	2420	4840	5634	5790	5835	6581	5643	3951	4618	7654	21327	8807	21235	13086	12781	11015	8815	10626	7518	2026	5559	7720	4584	7592	9429	19582	10882	6147	5445	17445	5646	8627	18971	2569	4614	7536	15028	28232	5991	5408	2012
	Ornithine	586668	1088627	470262	807236	715299	661069	490899	472381	649045	348309	540296	530410	687667	412611	597022	1877148	564052	947310	505881	642666	727405	479296	673041	520823	498109	336486	91401	966333	144480	442143	236545	452576	782806	310220	476053	204816	494932	215458	68510	177297	78664	242821	159393	138285	1323697	358314	420218	368005
	Oxalic acid	67650	147707	113445	149114	95703	129349	59593	66105	102793	145185	139364	151366	121676	97209	125464	143215	225604	755807	1657640	498998	1039164	1212520	1494023	1539232	1174371	993210	54409	63899	70447	66815	104799	91069	119035	25438	108223	71654	138389	86443	87193	86336	120494	99846	59453	83704	53932	106005	63306	65843
	Oxoglutaric acid	7840	12391	4283	5402	2420	5561	3794	5849	5732	4893	6610	6134	8220	4546	6828	8339	9094	6474	5551	6452	8064	5152	5149	4223	5978	9801	1795	5523	3864	1694	2123	3202	9478	3277	3307	4751	7415	3471	2258	2005	1884	2253	1422	1956	39554	4508	2932	4709
	Palmitic acid	509721	1058741	747981	425248	416547	357559	422096	269954	738658	572088	627666	585659	572005	308113	486682	431868	519404	420227	420897	294506	648189	379735	278321	161447	523583	488080	397255	315665	139729	134513	312995	128667	140452	144782	159801	754648	644023	203032	137773	144173	215130	64216	61077	140400	788199	265413	284024	473705
	Palmitoleic acid	11405	33185	28197	25429	11238	7828	12660	4639	22130	15364	12006	14717	20507	10962	11313	8760	8961	10380	8337	5497	11808	5556	5954	4311	18616	6879	12685	2525	3838	1948	2680	901	1009	1897	2542	69972	22671	6156	2279	4054	1325	1942	1085	3095	9891	9795	11275	11423
	Pelargonic acid	557	942	2341	3460	1915	925	1045	676	921	2655	1305	918	2074	1049	1978	1006	1323	1336	2747	514	1508	1791	1927	1199	1610	1019	2490	1358	1146	1918	1406	2314	1705	3422	2161	1193	2440	1550	3884	1418	3193	4504	4501	2475	755	1712	1524	2588
	Petroselinic acid	278976	784915	897553	330105	302193	233076	284929	198502	836845	536402	595583	597877	461712	200700	483339	316863	325173	342064	300830	169309	714287	200559	199333	113706	564255	457774	266653	202620	65140	46494	247946	52896	77337	57568	75479	618567	225568	96704	78157	54871	91537	23802	30511	107913	464914	185609	215919	248355
	Phosphoenolpyruvic acid	432	863	465	536	511	472	544	481	516	488	535	583	655	561	603	539	864	714	756	688	828	859	819	711	733	852	325	406	354	393	475	461	656	637	621	586	691	534	390	567	437	516	513	559	1080	666	620	553
	Pyroglutamic acid	759314	1084743	680315	841658	741243	988617	828375	546192	544428	453569	586154	557675	732748	528449	628427	608176	591933	908789	733003	948436	806062	720787	759288	713890	848503	674266	245595	1099099	348315	618199	347141	777408	982431	549162	561090	533212	590979	526783	248877	501394	269699	507889	362412	395569	1558934	431237	237090	500893
	Pyrophosphate	6095	10506	3289	8018	2845	6048	8766	4170	7446	5237	3452	2258	5219	1823	5137	4086	9235	12113	4582	12141	5917	9699	9807	7998	16562	7450	849	9416	7520	7847	6253	6967	7087	9772	3337	3451	33000	4733	10365	31749	4261	11545	7349	8731	34507	14773	6175	2472
	Pyrrole-2-carboxylic acid	635	1009	1317	1367	1022	1201	1473	1240	1398	780	703	1299	1299	980	1137	1186	1867	3295	1135	1531	1338	1225	777	1226	1427	2398	1095	697	635	917	1102	840	1022	1557	1364	1272	1725	1309	1063	1193	1253	855	999	1570	1812	1094	1529	1389
	Pyruvic acid	91395	149693	73756	49340	76301	68900	60820	55266	85699	60235	72637	89045	82767	64737	80072	67387	56072	163243	53260	162452	124818	109161	83804	79441	83835	78330	21584	34124	14243	16520	31903	25475	36254	41423	26106	31335	75598	90734	16141	29831	65672	20587	20361	49988	35931	19377	23039	29623
	Rhamnose	3941	6582	8497	9164	3179	8382	6915	4882	7071	4600	9319	10594	7234	5239	5417	5329	9516	7670	7312	5119	7615	5244	4530	4886	3929	3943	7152	6846	3678	7140	5046	6699	13606	2955	5159	8119	15452	9207	4581	6437	5832	7209	8833	7502	13463	4896	3938	4362
	Ribonolactone	1278	1651	1131	1768	683	1793	1390	930	942	1112	1246	776	855	1364	1130	1147	1296	1267	1563	1094	1334	1199	1167	1104	2053	773	4881	7932	433	6073	2040	2266	14795	1941	2453	3419	3045	13148	1641	1696	1528	1839	2119	4375	22523	1645	4405	2537
	Sorbitol	11512	1375	4000	866	7585	1391	2772	1796	46777	1342	5688	51558	1000	1192	3000	7145	2302	39424	22242	18534	2577	19051	1796	4180	34037	14077	2140	4128	28717	6314	1104	6028	1708	7636	10235	2628	1099	3212	526	2007	5166	2117	1193	8422	15459	39254	4755	1305
	Stearic acid	166676	393652	271873	152818	139839	105862	126520	96819	255730	226914	177226	214113	156998	104554	173771	176129	126704	139071	165869	119842	195921	131155	110927	71090	136987	187075	128729	103714	58836	71301	149583	72137	80793	69862	62114	238638	175574	46905	51779	50111	111503	33062	35473	54359	219998	86372	91731	116531
	Succinic acid	91992	96989	210341	67941	144275	95418	121150	130542	133212	88701	112731	77368	124304	77079	84806	737508	135079	89394	85485	122072	123108	88427	114317	67278	96344	45837	348673	35840	392570	40290	41874	54738	755311	162315	283041	95598	210271	70676	62621	99593	46989	1021450	97274	202475	139484	42947	57939	108991
	Sucrose	3530	2061	791	1069	12334	814	1132	806	394	651	6484	638	673	758	594	673	7466	650	1927	139	4117	12253	2711	344	3549	346	9844	510	3007	3883	177	1624	7340	1759	9427	1529	4621	3712	6180	1853	1640	19707	1577	224	6124	1376	1735	909
	Tetracosanoic acid	368	579	276	338	406	310	298	286	386	334	344	307	347	261	317	331	353	335	260	300	319	190	326	259	95	446	360	356	263	415	421	519	404	337	320	413	357	329	269	199	238	264	313	357	518	284	293	309
	Threonic acid	5901	15599	11161	11598	6744	13788	10856	9590	6848	12005	11914	6057	14331	10083	7106	9448	10361	7802	10478	10261	12659	9512	8249	8811	10035	6395	31345	47519	8909	76915	9159	11214	115050	11718	14061	16065	12671	95040	6026	8701	9183	13648	12755	21580	191225	10767	37532	11609
	Tryptamine	14072	4462	5744	2039	10366	4207	2070	3166	9352	1800	2440	5463	5248	4255	2171	1036	3196	6732	2249	6505	4622	2151	9817	4629	321	3349	3146	3253	2051	5621	3381	4197	13973	3894	2635	9948	4392	1502	3117	1292	2886	4902	2642	1315	2664	2161	2975	3125
	Uracil	215	195	179	200	173	201	180	170	178	164	153	142	172	167	168	195	200	205	192	100	217	236	157	167	212	240	177	360	219	149	196	196	217	192	211	155	238	579	201	209	212	185	133	660	488	172	252	206
	Uric acid	351244	674253	521228	477993	209065	776504	501810	364465	628610	613075	433741	329030	829621	451961	413720	587052	253188	513912	622672	130757	669224	667165	636598	300140	485211	501779	608285	379563	397845	477288	816398	494566	239998	565804	843611	583079	340308	864763	251637	467716	670427	611413	542556	536664	533633	328745	294065	573027
	Uridine	992	452	839	865	777	838	1193	535	674	843	1008	1046	1094	336	811	626	935	313	853	864	1007	840	367	448	636	1028	83	1483	267	407	370	381	863	671	143	192	866	448	364	588	733	275	202	550	1060	594	336	503
[truncated: 9 more columns]

## Sheet: Fig 1c-e
Fig 1c-e
Patients' number	Class	Glycine concentration in BM (µM)	Glycine concentration PB (µM)
HD01	HD	0.79	145.37
HD02	HD	0.47	171.69
HD03	HD	0.51	122.72
HD04	HD	0.54	358
HD05	HD	0.01	212.58
HD06	HD	0.11	148.07
HD07	HD	0.61	115.54
HD08	HD	0.6	140.59
HD09	HD	0.57	106.45
HD10	HD	0.92	200.9
HD11	HD	0.35	92.85
HD12	HD	0.5	359.23
HD13	HD	1.41	127.23
HD14	HD	0.46	174.41
HD15	HD	0.86	142.47
HD16	HD	0.43	159.84
HD17	HD	0.13	155
HD18	HD	0.56	240.53
HD19	HD	0.2	140.17
HD20	HD	0.44	124.25
HD21	HD	0.08	110.2
HD22	HD	0.66	98.19
HD23	HD	0.66	183.51
HD24	HD	0.26	168.25
HD25	HD	0.6	186.97
HD26	HD	0.4	150.46
HD27	HD	0.04	182.8
HD28	HD	0.41	100.26
HD29	HD	0.04	146.94
HD30	HD	0.04	144.14
HD31	HD	0.04	185.34
P01	MM	206.32	317.58
P02	MM	362.56	388.49
P03	MM	190.89	218.33
P04	MM	244.42	502.55
P05	MM	195.71	259.07
P06	MM	198.15	297.18
P07	MM	158.68	375
P08	MM	147.28	336.2
P09	MM	141	406.71
P10	MM	411.86	431.62
P11	MM	273.14	329.81
P12	MM	151.22	203.54
P13	MM	364.72	408.7
P14	MM	159.21	460.92
P15	MM	194.17	221.19
P16	MM	425.09	260.24
P17	MM	335.51	365.64
P18	MM	185.72	348.2
P19	MM	115.91	437.14
P20	MM	183.55	508.28
P21	MM	246.02	331.37
P22	MM	249.78	312.46
P23	MM	185.31	435.75
P24	MM	197.03	420.68
P25	MM	212.61	303.01
P26	MM	322.14	509.31
P27	MM	319.34	425.42
P28	MM	191.3	267.57
P29	MM	139.17	231.41
P30	MM	154.49	261.37
P31	MM	412.28	488.35
P32	MM	209.06	211.34
P33	MM	227.77	258.09
P34	MM	236.63	271.65
P35	MM	193.91	278.53
P36	MM	173.49	317.68
P37	MM	455.68	455.06
P38	MM	187.26	247.77
P39	MM	158.6	210.13
P40	MM	317.76	360.07
P41	MM	171.35	233.16
P42	MM	266.83	285.24
P43	MM	195.34	333.43
P44	MM	339.67	423.91
P45	MM	209.4	377.92
P46	MM	186.01	291.88
P47	MM	278.52	339.55
P48	MM	182.2	325.24
P49	MM	210.76	270.55
P50	MM	246.43	348.17
P51	MM	187.08	330.91
P52	MM	165.96	281.85
P53	MM	204.94	265.11
P54	MM	196.44	220.19
P55	MM	200.04	208.89
P56	MM	231.14	170.84
P57	MM	227.79	257.26
P58	MM	212.9	316.37
P59	MM	237.33	306.07
P60	MM	282.97	348.08
P61	MM	266.34	232.29
P62	MM	299.22	233.92
P63	MM	250.13	271.58
P64	MM	150.23	214.3
P65	MM	298.88	288.42
P66	MM	344.4	459.47
P67	MM	258.76	383.9
P68	MM	150.97	214.11
P69	MM	377.76	319.36
P70	MM	229.18	279.39
P71	MM	266.87	322.15
P72	MM	287.12	348.24
P73	MM	200.81	386.25
P74	MM	213.46	339.17
P75	MM	323.34	412.98
P76	MM	237.8	261.73
P77	MM	185.91	283.32
P78	MM	452.55	430.29
P79	MM	316.76	354.77
P80	MM	252.97	280.84
P81	MM	237.9	354.3
P82	MM	266.54	297.9
P83	MM	395.18	411.12
P84	MM	341.45	360.7
P85	MM	303.33	399.68
P86	MM	156.04	235.96
P87	MM	186.17	269.4
P88	MM	95.55	221.92
P89	MM	249.89	261.92
P90	MM	165.83	330.08
P91	MM	380.29	377.4
P92	MM	249.87	341.98
P93	MM	268.42	260.78
P94	MM	118.92	284.16
P95	MM	383.88	402.54
P96	MM	476.65	381.99
P97	MM	373.54	352.19
P98	MM	278.44	274.33
P99	MM	345.95	417.2
P100	MM	338.99	341.35
P101	MM	236.1	271.85
P102	MM	343.77	334.16
P103	MM	194.09	285.93
P104	MM	249.75	283.21
P105	MM	220.68	228.83
P106	MM	193.99	230.18
P107	MM	201.59	215.26
P108	MM	236.42	273.09
P109	MM	238.64	273.7
P110	MM	208.69	279.59
BM, bone marrow; PB, peripheral blood; HD, health doner; MM, multiple myeloma

## Sheet: Fig 2a
Fig 2a
	Glycine concentration in medium	10 mg / L			0
Intracellular glycine concentration	ARP1	0.007852	0.00845	0.006488	0.004358	0.0039	0.004015
	MM1.S	0.012147	0.011443	0.011443	0.009237	0.002189	0.002189
	5TGM1	0.0066	0.006738	0.006371	0.0029	0.002738	0.00299
Glycine concentration: pmol / cell

## Sheet: Fig 2b
Fig 2b
	ARP1								MM1.S								5TGM1
	Glycine concentration in medium	10 mg / L			0				Glycine concentration in medium	10 mg / L			0				Glycine concentration in medium	10 mg / L			0
Cell number	Day 0	0.5	0.5	0.5	0.5	0.5	0.5		Day 0	0.5	0.5	0.5	0.5	0.5	0.5		Day 0	0.5	0.5	0.5	0.5	0.5	0.5
	Day 1	1.1	0.6	1.1	0.5	0.3	0.7		Day 1	0.7	0.8	0.6	0.7	0.6	0.3		Day 1	1	1.3	1.5	1	0.8	0.9
	Day 2	2.1	2.6	2.4	2.8	1.1	1.2		Day 2	1.1	0.7	0.5	0.8	1	0.6		Day 2	2	2.4	3.6	1.8	3.6	1.6
	Day 3	3.4	3.2	2.8	3	3.2	3.9		Day 3	1.8	1.7	1.6	0.9	1.2	1.3		Day 3	11.1	14.5	6	8.9	8.2	8.3
	Day 4	7.3	6.5	8.1	5.3	2.7	4.9		Day 4	1.8	2	1.8	1.3	1.5	2		Day 4	40.6	32.3	10.4	24.4	22.3	12.4
	Day 5	16	14.2	17.6	12.2	14.4	13		Day 5	2.4	2.6	2.6	1.6	1.6	1.9		Day 5	78.2	74.8	100.5	41.8	37.3	37.4
	Day 6	24	26.2	20.9	13.3	16.7	15		Day 6	5.7	5.4	4.7	1.9	3	4		Day 6	120.6	143.8	106.1	44.8	83.6	68.9
Cell number: ×104

## Sheet: Fig 2c
Fig 2c
	Glycine concentration in medium	10 mg / L			0
Colony forming efficiency	ARP1	0.0282	0.0314	0.0291	0.013	0.0132	0.0125
	MM1.S	0.0289	0.0323	0.0343	0.0129	0.0167	0.0105
	5TGM1	0.0442	0.0487	0.0458	0.021	0.0296	0.0254

## Sheet: Fig 2e
Fig 2e
	Serum glycine concentration in control diet-fed mice						Serum glycine concentration in Glycine-free diet-fed mice
Week 0	26854.2	26081	20911	25810.6	27951.5	24465	27569.3	25606.9	25356.7	25617.7	26220.7	24690.5
Week 6	141095	111264	137058	88887			19153.5	13433.6	23410.4	13593.5	15525.4	23472.2
Glycine concentration: μg / L

## Sheet: Fig 2g
Fig 2g
		Contro diet-fed mice						Glycine free diet-fed mice
Luminescence intensity	Week 2	473800	110800	487000	1815000	222800	84860	105000	82730	206300	105000	61990	221000
	Week 4	36930000	5569000	10040000	933900	760300	509000	937500	505000	85000	83560	69070	81880
	Week 6	15630000	20510000	69220000	3360000000			409500	8368000	1230000	4771000	5225000	10550000
	Week 8	2482000000	5144000000					2255000	1295000000	19040000	462500000	412500000	257100000

## Sheet: Fig 2h
Fig 2h
	IgG2b concentration in Contro diet-fed mice						IgG2b concentration in Glycine free diet-fed mice
Week 0	0.293461	0.051231	0.0865576	0.171234	0.090426	0.062689	0.139207	0.129314	0.108714	0.168074	0.134252	0.138491
Week 2	1.02592	1.18578	1.66328	0.875871	0.667955	0.780358	1.16852	1.22018	1.22788	0.929507	0.773473	1.09458
Week 4	1.86638	2.09296	2.25912	2.99161			0.714028	1.32463	1.09755	1.77123	1.50598	0.57694
Week 8	3.95865	4.46204					2.39791	1.60514	1.44501	2.34838	1.57046	2.00605
IgG2b: mg / mL

## Sheet: Fig 2j
Fig 2j
	BV/TV			Tb.N			Tb.Sp			Tb.Th
	Control diet-fed mice	Glycine-free diet-fed mice		Control diet-fed mice	Glycine-free diet-fed mice		Control diet-fed mice	Glycine-free diet-fed mice		Control diet-fed mice	Glycine-free diet-fed mice
	1.4554	5.4476		0.00336	0.01183		31.7162	25.6854		4.76701	4.60575
	0.9812	4.0922		0.00201	0.00927		35.1459	25.2711		4.87215	4.41457
	3.0978	4.8107		0.00701	0.00952		33.696	27.4686		4.92009	4.3859
	0.7484	1.9671		0.00104	0.00448		42.8438	24.1614		7.18409	2
	1.5231	4.136		0.00234	0.00852		39.2909	20.6199		6.49711	4.07794
	BV/TV: × 100%			Tb.N: 1 / μm			Tb.Sp: μm			Tb.Th: μm

## Sheet: Fig 2k
Fig 2j
	Serum CTX-1 concentration in control diet-fed mice	Serum CTX-1 concentration in glycine-free diet-fed mice
	1.03209	0.911892
	1.03984	0.939032
	1.18717	0.904138
	1.22207	0.865366
		0.834348
		0.849857
CTX-1: ng / mL

[truncated: 77 more sheets: Fig 2l, Fig 2m, Fig 3c, Fig 3d, Fig 3e, Fig 3g, Fig 3h, Fig 3i, Fig 3l, Fig 3m, Fig 4b, Fig 4c, Fig 4d, Fig 4e, Fig 4f, Fig 4g, Fig 4h, Fig 4i, Fig 4j, Fig 4l …]
